# Supplementary material for: Genetic Structure of Wild Germplasm of Macadamia: Species Assignment, Diversity and Phylogeographic Relationships
Source: Plants (Basel). 2020 Jun 3;9(6):714. doi: 10.3390/plants9060714 (PMC7355489; doi:10.3390/plants9060714)
Supplement: Supplementary file 1 [file plants-09-00714-s001.zip]

Archive with 10 entries (9 files):
- Supplementary materials/
- Supplementary materials/TableS1_Summary of markers.xlsx
- Supplementary materials/TableS2_List of 2872 SNP markers.xlsx
- Supplementary materials/TableS3_List of 8415 silicoDArT markers.xlsx
- Supplementary materials/TableS4_Q value at K=3.xlsx
- Supplementary materials/TableS5_Genetic distance of M.integrifolia.xlsx
- Supplementary materials/TableS6_Genetic distance of M.tetraphylla.xlsx
- Supplementary materials/TableS7_Material information.xlsx
- Supplementary materials/Thumbs.db
- Supplementary materials/~$TableS1_302 accessions information.xlsx
