# Supplementary material for: Genetic Structure of Wild Germplasm of Macadamia: Species Assignment, Diversity and Phylogeographic Relationships
Source: Plants (Basel). 2020 Jun 3;9(6):714. doi: 10.3390/plants9060714 (PMC7355489; doi:10.3390/plants9060714)
Supplement: Supplementary file 1 [file plants-09-00714-s001.zip › Supplementary materials/TableS1_Summary of markers.xlsx]

## Sheet: Sheet1
Table S2. Summary of DArTSeq markers
	Min	Max	Mean
SNP
Call rate	0.2	1	0.62
Frequency of Heterozygous	0	0.63	0.05
Frequency of Homozygous – Reference	0	1	0.68
Frequency of Homozygous – SNP	0	1	0.27
One Ratio - Reference	0	1	0.73
One Ratio - SNP	0	1	0.32
PIC	0	0.5	0.19
Reproducibility	0.86	1	0.99
silicoDArT markers
Call rate	0.81	1	0.99
One ratio	0	1	0.08
PIC	0	0.5	0.05
Average read depth	5	2423	53.99
Qpmr	1.25	67283.2	21.32
Reproducibility	0.95	1	1
