# Supplementary material for: Genetic Structure of Wild Germplasm of Macadamia: Species Assignment, Diversity and Phylogeographic Relationships
Source: Plants (Basel). 2020 Jun 3;9(6):714. doi: 10.3390/plants9060714 (PMC7355489; doi:10.3390/plants9060714)
Supplement: Supplementary file 1 [file plants-09-00714-s001.zip › Supplementary materials/TableS2_List of 2872 SNP markers.xlsx]

## Sheet: Sheet1
Table S2. List of 2,872 DArT-seq based SNP markers of 302 Macadamia accessions. Codes for accessions are listed in Column A. Marker numbers are in Row 2, two alleles per locus as SNP is codominant.
Code	S0001	S0001	S0002	S0002	S0003	S0003	S0004	S0004	S0005	S0005	S0006	S0006	S0007	S0007	S0008	S0008	S0009	S0009	S0010	S0010	S0011	S0011	S0012	S0012	S0013	S0013	S0014	S0014	S0015	S0015	S0016	S0016	S0017	S0017	S0018	S0018	S0019	S0019	S0020	S0020	S0021	S0021	S0022	S0022	S0023	S0023	S0024	S0024	S0025
M001	2	2	2	2	0	0	0	0	2	2	2	2	2	2	2	2	2	2	0	0	1	1	2	2	0	0	2	2	2	2	2	2	2	2	1	1	0	0	2	2	1	1	2	2	2	2	1	1	0
M002	2	2	2	2	0	0	0	0	2	2	2	2	2	2	2	2	2	2	0	0	1	1	2	2	1	1	2	2	0	0	2	2	2	2	1	1	0	0	2	2	1	1	2	2	0	0	1	1	0
M003	2	2	1	2	1	2	1	1	1	2	0	0	2	2	1	2	2	2	1	2	2	2	2	2	2	2	2	2	1	2	2	2	2	2	1	1	1	2	1	1	1	1	2	2	2	2	2	2	2
M004	2	2	1	1	1	2	1	1	1	2	2	2	2	2	1	1	2	2	1	2	2	2	1	2	2	2	2	2	1	1	2	2	2	2	1	1	1	2	1	2	1	2	2	2	2	2	2	2	2
M005	2	2	1	2	2	2	1	1	1	1	0	0	2	2	2	2	2	2	2	2	2	2	2	2	2	2	2	2	1	2	2	2	1	2	1	1	2	2	2	2	1	2	2	2	2	2	2	2	2
M006	2	2	2	2	1	2	1	1	1	1	2	2	2	2	1	2	2	2	2	2	2	2	1	2	2	2	2	2	1	1	2	2	2	2	1	1	2	2	2	2	2	2	2	2	2	2	2	2	2
M007	2	2	1	1	2	2	1	1	1	1	2	2	2	2	2	2	2	2	1	2	2	2	2	2	2	2	2	2	1	2	2	2	2	2	0	0	1	2	1	2	1	1	2	2	2	2	2	2	2
M008	2	2	2	2	2	2	0	0	1	1	2	2	2	2	2	2	2	2	1	2	2	2	1	1	1	2	2	2	2	2	2	2	2	2	1	1	1	2	2	2	1	1	2	2	2	2	2	2	2
M009	2	2	1	2	1	2	1	1	1	1	2	2	2	2	1	2	2	2	1	1	2	2	1	2	1	2	2	2	1	2	2	2	1	2	1	1	1	2	2	2	2	2	2	2	2	2	2	2	2
M010	2	2	2	2	1	2	1	1	2	2	2	2	2	2	2	2	2	2	1	1	1	2	2	2	0	0	2	2	1	2	2	2	2	2	1	1	1	2	2	2	1	2	2	2	2	2	2	2	2
M011	2	2	2	2	2	2	1	1	1	1	2	2	2	2	2	2	2	2	1	2	2	2	2	2	1	2	2	2	2	2	2	2	2	2	1	1	1	1	1	2	2	2	2	2	2	2	2	2	2
M012	2	2	2	2	2	2	1	1	2	2	2	2	2	2	2	2	2	2	1	1	2	2	2	2	1	2	2	2	1	2	2	2	2	2	1	1	1	2	1	2	2	2	2	2	2	2	2	2	2
M013	2	2	2	2	2	2	1	2	1	1	2	2	2	2	2	2	1	2	1	2	2	2	2	2	1	2	2	2	1	1	2	2	1	2	1	1	1	1	1	2	2	2	2	2	2	2	2	2	2
M014	2	2	2	2	1	2	1	2	1	2	2	2	2	2	2	2	2	2	2	2	2	2	2	2	2	2	2	2	1	1	2	2	2	2	1	1	1	2	1	1	2	2	2	2	2	2	2	2	2
M015	2	2	2	2	2	2	1	1	2	2	2	2	2	2	2	2	2	2	2	2	2	2	1	2	1	2	2	2	2	2	2	2	2	2	1	1	1	2	1	2	2	2	2	2	2	2	2	2	2
M016	2	2	1	2	1	2	1	1	1	1	2	2	2	2	2	2	2	2	2	2	2	2	2	2	1	1	2	2	1	1	2	2	1	2	1	1	1	2	1	2	2	2	2	2	2	2	2	2	2
M017	2	2	1	2	1	2	1	1	1	1	2	2	2	2	2	2	2	2	2	2	2	2	2	2	1	1	1	2	1	1	2	2	1	2	1	1	1	2	1	2	2	2	2	2	2	2	2	2	2
M018	2	2	1	2	1	2	1	1	1	2	2	2	2	2	1	2	2	2	2	2	1	2	2	2	0	0	2	2	1	1	2	2	2	2	0	0	1	2	1	2	2	2	2	2	2	2	2	2	2
M019	2	2	1	2	2	2	1	1	1	2	2	2	2	2	2	2	2	2	2	2	1	1	2	2	1	1	2	2	1	2	2	2	2	2	1	1	2	2	1	1	1	2	2	2	2	2	2	2	2
M020	2	2	2	2	1	2	1	1	1	1	2	2	2	2	2	2	2	2	2	2	2	2	2	2	1	1	2	2	2	2	2	2	2	2	1	1	1	2	2	2	2	2	2	2	1	2	2	2	2
M021	2	2	2	2	2	2	1	1	2	2	2	2	2	2	2	2	2	2	1	2	2	2	2	2	0	0	2	2	1	2	2	2	2	2	1	1	2	2	1	2	2	2	2	2	1	2	2	2	2
M022	2	2	1	2	2	2	1	1	2	2	2	2	2	2	2	2	2	2	2	2	2	2	2	2	0	0	2	2	2	2	2	2	2	2	1	1	1	2	2	2	0	0	2	2	2	2	2	2	2
M023	2	2	2	2	2	2	1	1	1	2	2	2	2	2	2	2	2	2	1	2	2	2	2	2	1	1	2	2	1	2	2	2	2	2	1	1	2	2	1	2	2	2	2	2	1	2	2	2	2
M024	2	2	1	2	2	2	1	2	2	2	2	2	2	2	2	2	2	2	1	2	2	2	2	2	1	1	2	2	2	2	2	2	2	2	1	1	2	2	1	2	2	2	2	2	2	2	2	2	2
M025	2	2	2	2	2	2	1	1	2	2	2	2	2	2	1	2	2	2	1	1	2	2	2	2	2	2	2	2	2	2	2	2	2	2	1	1	1	2	2	2	2	2	2	2	2	2	2	2	2
M026	2	2	2	2	2	2	2	2	2	2	2	2	2	2	2	2	2	2	1	2	2	2	2	2	1	1	2	2	1	1	2	2	2	2	1	1	1	2	2	2	2	2	2	2	2	2	2	2	2
M027	2	2	1	2	2	2	1	2	1	2	2	2	2	2	1	2	2	2	1	2	2	2	2	2	1	1	2	2	1	2	2	2	2	2	1	1	1	2	1	2	2	2	2	2	2	2	2	2	2
M028	2	2	2	2	2	2	1	1	2	2	2	2	2	2	1	2	1	2	1	1	1	2	2	2	2	2	2	2	2	2	2	2	2	2	1	1	1	2	2	2	0	0	2	2	1	2	2	2	2
M029	2	2	2	2	2	2	1	1	2	2	2	2	2	2	1	2	2	2	2	2	2	2	2	2	0	0	2	2	2	2	1	2	2	2	1	1	2	2	2	2	0	0	2	2	2	2	2	2	2
M030	2	2	1	2	2	2	1	1	2	2	2	2	2	2	1	2	2	2	1	2	2	2	2	2	1	1	2	2	2	2	1	2	2	2	1	1	1	2	2	2	0	0	2	2	2	2	2	2	2
M031	2	2	2	2	1	2	1	1	2	2	2	2	2	2	0	0	2	2	1	2	2	2	2	2	1	1	2	2	1	1	1	2	1	2	1	1	1	2	2	2	2	2	2	2	2	2	2	2	0
M032	2	2	2	2	2	2	1	1	2	2	2	2	2	2	2	2	2	2	1	2	2	2	2	2	1	1	2	2	2	2	2	2	2	2	1	1	1	2	2	2	2	2	2	2	2	2	2	2	2
M033	2	2	2	2	2	2	1	1	2	2	2	2	2	2	2	2	2	2	1	2	2	2	2	2	1	1	2	2	2	2	1	2	2	2	1	1	1	1	2	2	2	2	2	2	1	2	2	2	2
M034	2	2	2	2	0	0	0	0	2	2	2	2	2	2	2	2	2	2	0	0	1	1	2	2	1	1	2	2	2	2	2	2	2	2	1	1	0	0	2	2	1	1	2	2	2	2	1	1	0
M035	2	2	2	2	2	2	1	1	2	2	2	2	2	2	1	2	2	2	1	1	1	2	2	2	0	0	2	2	1	2	2	2	2	2	1	1	2	2	2	2	1	2	2	2	1	2	2	2	2
M036	1	2	2	2	2	2	1	1	2	2	2	2	2	2	2	2	2	2	1	2	2	2	2	2	1	1	2	2	1	2	1	2	0	0	0	0	2	2	2	2	2	2	2	2	2	2	2	2	2
M037	2	2	1	2	2	2	1	1	1	2	0	0	2	2	1	2	2	2	1	2	2	2	2	2	1	2	2	2	2	2	2	2	1	2	1	1	2	2	2	2	1	2	2	2	1	2	2	2	2
M038	1	2	2	2	2	2	1	1	1	1	2	2	2	2	2	2	2	2	1	1	2	2	2	2	0	0	2	2	1	1	2	2	2	2	1	1	2	2	2	2	2	2	2	2	2	2	2	2	2
M039	1	2	2	2	2	2	1	1	1	2	2	2	2	2	2	2	2	2	1	1	2	2	2	2	0	0	2	2	1	2	2	2	2	2	1	1	1	1	1	2	2	2	2	2	2	2	2	2	2
M040	1	2	2	2	2	2	1	1	1	2	2	2	2	2	2	2	2	2	1	1	2	2	1	2	0	0	2	2	2	2	1	2	2	2	1	1	1	1	1	2	2	2	2	2	1	2	2	2	2
M041	2	2	1	2	2	2	1	1	2	2	2	2	2	2	2	2	2	2	1	1	2	2	2	2	1	1	2	2	1	1	2	2	2	2	1	1	1	1	2	2	2	2	2	2	2	2	2	2	2
M042	1	2	2	2	2	2	1	1	1	2	2	2	2	2	2	2	1	2	1	1	2	2	1	2	0	0	2	2	2	2	1	2	2	2	1	1	1	1	1	2	2	2	2	2	1	1	2	2	2
M043	2	2	2	2	1	2	1	1	2	2	2	2	2	2	1	2	2	2	1	1	2	2	2	2	1	1	2	2	1	1	1	2	2	2	1	1	2	2	2	2	0	0	2	2	2	2	2	2	2
M044	2	2	2	2	2	2	1	1	1	2	2	2	2	2	2	2	2	2	1	1	2	2	2	2	0	0	2	2	1	2	1	2	1	2	1	1	1	1	2	2	2	2	2	2	2	2	2	2	2
M045	2	2	1	2	2	2	1	1	1	2	2	2	0	0	1	2	2	2	1	1	2	2	2	2	1	1	2	2	1	2	2	2	2	2	1	1	1	2	2	2	0	0	2	2	1	2	2	2	2
M046	2	2	2	2	2	2	1	1	1	2	2	2	1	1	1	1	1	2	1	1	2	2	2	2	1	1	2	2	2	2	2	2	2	2	1	1	1	2	2	2	0	0	2	2	1	2	2	2	2
M047	2	2	2	2	2	2	1	1	2	2	2	2	2	2	1	1	2	2	1	2	2	2	1	2	1	1	2	2	1	2	2	2	1	2	1	1	1	2	1	2	1	2	2	2	2	2	2	2	2
M048	2	2	2	2	2	2	1	2	1	2	2	2	2	2	2	2	2	2	1	1	2	2	2	2	1	1	2	2	2	2	2	2	0	0	0	0	2	2	2	2	2	2	2	2	1	2	2	2	2
M049	2	2	2	2	2	2	0	0	2	2	2	2	2	2	2	2	2	2	1	1	2	2	2	2	1	1	2	2	2	2	2	2	2	2	0	0	1	2	2	2	2	2	2	2	1	2	2	2	2
M050	2	2	1	1	1	2	1	1	1	1	2	2	2	2	1	2	2	2	1	1	2	2	2	2	1	1	2	2	2	2	1	2	2	2	1	1	1	1	2	2	0	0	2	2	2	2	2	2	2
M051	2	2	2	2	2	2	1	1	2	2	2	2	2	2	2	2	2	2	1	2	2	2	2	2	1	1	2	2	2	2	2	2	2	2	1	1	2	2	2	2	2	2	2	2	1	2	2	2	2
M052	2	2	1	2	1	1	1	1	2	2	0	0	2	2	2	2	2	2	1	1	1	2	2	2	1	1	2	2	0	0	2	2	1	2	1	1	2	2	2	2	2	2	2	2	2	2	2	2	2
M053	2	2	2	2	2	2	1	1	1	1	2	2	2	2	1	2	1	2	1	1	2	2	2	2	1	2	2	2	2	2	2	2	2	2	0	0	2	2	2	2	2	2	2	2	2	2	2	2	2
M054	2	2	2	2	2	2	1	1	2	2	2	2	2	2	2	2	2	2	1	1	1	1	2	2	2	2	2	2	2	2	1	1	2	2	1	1	1	1	2	2	1	1	2	2	2	2	2	2	1
M055	2	2	2	2	2	2	1	2	1	2	2	2	2	2	2	2	2	2	1	1	2	2	2	2	0	0	2	2	2	2	2	2	2	2	1	1	1	2	2	2	1	1	2	2	2	2	2	2	2
M056	2	2	2	2	2	2	1	1	2	2	2	2	2	2	2	2	2	2	1	1	1	1	0	0	2	2	2	2	2	2	0	0	2	2	0	0	1	1	2	2	1	1	2	2	2	2	2	2	1
M057	0	0	2	2	2	2	0	0	2	2	0	0	2	2	0	0	2	2	0	0	1	1	2	2	2	2	0	0	0	0	0	0	2	2	0	0	1	1	0	0	1	1	2	2	0	0	2	2	2
M058	2	2	2	2	1	2	1	1	2	2	2	2	2	2	1	1	1	2	1	2	2	2	2	2	0	0	2	2	2	2	2	2	2	2	1	1	2	2	2	2	2	2	2	2	2	2	2	2	2
M059	2	2	2	2	2	2	1	2	1	2	2	2	2	2	2	2	2	2	1	2	2	2	2	2	1	1	2	2	2	2	1	2	2	2	0	0	1	1	2	2	1	2	2	2	1	2	2	2	2
M060	2	2	2	2	2	2	1	2	1	2	2	2	2	2	2	2	2	2	1	1	2	2	2	2	1	1	2	2	2	2	1	1	2	2	1	1	1	2	2	2	1	1	2	2	1	2	2	2	2
M061	2	2	2	2	2	2	1	1	1	2	2	2	2	2	2	2	1	2	1	2	2	2	2	2	1	1	2	2	2	2	2	2	1	2	1	1	1	2	2	2	2	2	2	2	1	2	2	2	2
M062	2	2	2	2	2	2	1	1	1	2	2	2	2	2	2	2	2	2	1	1	1	2	2	2	0	0	2	2	2	2	1	1	2	2	1	1	1	1	2	2	1	1	2	2	1	2	2	2	1
M063	2	2	2	2	1	2	1	2	2	2	2	2	2	2	2	2	2	2	1	1	1	2	2	2	1	1	2	2	1	2	2	2	2	2	1	1	1	1	2	2	1	2	2	2	1	2	2	2	2
M064	2	2	2	2	2	2	1	1	1	2	2	2	2	2	2	2	2	2	1	1	2	2	2	2	1	1	2	2	1	2	2	2	2	2	1	1	1	1	2	2	1	1	2	2	2	2	2	2	2
M065	2	2	2	2	2	2	1	2	2	2	2	2	2	2	2	2	2	2	1	1	1	2	2	2	1	1	2	2	2	2	2	2	2	2	1	1	2	2	2	2	1	2	2	2	1	2	2	2	2
M066	2	2	2	2	1	2	1	1	2	2	2	2	2	2	2	2	2	2	1	1	2	2	2	2	1	1	2	2	1	2	2	2	2	2	1	1	1	2	2	2	2	2	2	2	2	2	2	2	2
M067	2	2	2	2	1	2	1	1	2	2	2	2	2	2	0	0	2	2	1	1	1	2	2	2	0	0	2	2	2	2	2	2	2	2	1	1	1	2	2	2	1	2	2	2	2	2	2	2	2
M068	2	2	2	2	2	2	1	2	2	2	2	2	2	2	2	2	2	2	1	1	1	2	2	2	0	0	2	2	2	2	2	2	2	2	1	1	2	2	2	2	1	1	2	2	1	2	2	2	2
M069	1	2	1	2	2	2	1	1	1	1	2	2	2	2	2	2	2	2	1	2	2	2	1	2	1	1	2	2	2	2	2	2	1	2	1	1	1	2	2	2	0	0	2	2	2	2	2	2	2
M070	1	2	2	2	2	2	1	1	1	1	1	2	0	0	2	2	2	2	1	2	2	2	2	2	1	2	2	2	1	2	2	2	1	2	1	1	2	2	2	2	2	2	2	2	2	2	2	2	2
M071	2	2	2	2	2	2	1	1	1	2	2	2	2	2	2	2	2	2	1	2	1	1	2	2	1	1	2	2	2	2	1	1	1	2	1	1	1	2	2	2	1	1	2	2	2	2	2	2	2
M072	2	2	2	2	0	0	1	1	2	2	2	2	2	2	2	2	2	2	0	0	1	1	2	2	1	1	2	2	2	2	2	2	2	2	1	1	0	0	2	2	0	0	1	1	2	2	1	1	1
M073	2	2	2	2	0	0	1	1	2	2	0	0	2	2	2	2	2	2	1	1	1	1	2	2	0	0	2	2	2	2	2	2	2	2	1	1	0	0	2	2	0	0	1	1	2	2	1	1	2
M074	2	2	2	2	0	0	1	1	2	2	0	0	2	2	2	2	2	2	0	0	1	1	2	2	0	0	2	2	2	2	2	2	2	2	1	1	0	0	2	2	1	1	1	1	2	2	1	1	0
M075	2	2	2	2	2	2	1	1	1	2	2	2	2	2	2	2	2	2	1	1	2	2	2	2	1	1	0	0	0	0	1	2	1	2	1	1	1	1	0	0	2	2	2	2	0	0	2	2	0
M076	2	2	2	2	2	2	1	1	1	2	2	2	2	2	2	2	1	2	1	1	2	2	2	2	1	1	2	2	1	2	1	1	1	2	1	1	2	2	2	2	2	2	2	2	2	2	2	2	2
M077	2	2	1	2	1	2	1	1	1	2	2	2	2	2	2	2	2	2	1	1	2	2	2	2	1	1	2	2	1	2	1	2	1	2	1	1	2	2	2	2	2	2	2	2	2	2	2	2	2
M078	2	2	1	2	1	1	1	1	1	2	2	2	2	2	2	2	2	2	1	1	2	2	2	2	1	1	2	2	1	1	1	2	1	2	1	1	1	2	2	2	2	2	2	2	2	2	2	2	1
M079	2	2	1	2	2	2	1	1	1	2	0	0	2	2	1	2	2	2	1	2	2	2	2	2	1	1	2	2	2	2	2	2	1	2	1	1	2	2	2	2	1	2	2	2	1	2	2	2	2
M080	2	2	2	2	2	2	1	1	1	1	2	2	2	2	2	2	2	2	1	1	2	2	1	2	1	1	2	2	1	2	1	2	2	2	1	1	1	2	2	2	2	2	2	2	1	2	2	2	2
M081	2	2	1	2	2	2	1	2	1	2	1	2	2	2	2	2	2	2	2	2	2	2	2	2	1	1	2	2	2	2	2	2	2	2	1	1	1	2	2	2	2	2	2	2	2	2	2	2	2
M082	2	2	1	2	2	2	1	1	2	2	2	2	2	2	2	2	2	2	1	2	2	2	2	2	1	1	2	2	2	2	2	2	2	2	1	1	2	2	2	2	2	2	2	2	2	2	2	2	1
M083	2	2	1	2	2	2	1	2	1	2	1	2	2	2	2	2	2	2	2	2	2	2	2	2	1	1	2	2	2	2	2	2	2	2	1	1	1	2	2	2	2	2	2	2	2	2	2	2	2
M084	2	2	1	2	2	2	1	1	2	2	2	2	2	2	2	2	2	2	1	1	2	2	2	2	1	1	2	2	2	2	1	2	2	2	1	1	2	2	2	2	1	1	2	2	2	2	2	2	2
M085	2	2	2	2	2	2	1	1	2	2	2	2	2	2	2	2	2	2	1	2	2	2	2	2	1	1	2	2	2	2	2	2	2	2	0	0	2	2	2	2	0	0	2	2	2	2	2	2	2
M086	2	2	2	2	0	0	1	1	2	2	2	2	2	2	2	2	2	2	0	0	1	1	2	2	0	0	2	2	2	2	2	2	2	2	1	1	0	0	2	2	0	0	1	1	2	2	1	1	2
M087	2	2	2	2	0	0	1	1	2	2	2	2	2	2	2	2	2	2	0	0	1	1	2	2	1	1	2	2	2	2	2	2	2	2	1	1	0	0	2	2	1	1	1	1	2	2	1	1	2
M088	2	2	2	2	0	0	1	1	2	2	2	2	2	2	2	2	1	2	0	0	1	1	2	2	1	1	2	2	2	2	2	2	2	2	1	1	0	0	2	2	1	1	1	1	2	2	1	1	2
M089	2	2	2	2	0	0	1	1	2	2	2	2	2	2	2	2	2	2	0	0	1	1	2	2	0	0	2	2	2	2	2	2	2	2	1	1	0	0	2	2	1	1	1	1	2	2	1	1	2
M090	2	2	2	2	0	0	1	1	2	2	2	2	2	2	2	2	2	2	0	0	1	1	2	2	1	1	2	2	2	2	2	2	2	2	1	1	0	0	2	2	1	1	1	1	2	2	1	1	2
M091	2	2	2	2	2	2	1	1	1	2	2	2	2	2	2	2	2	2	1	1	1	2	2	2	1	1	2	2	2	2	2	2	2	2	1	1	2	2	2	2	2	2	2	2	1	2	2	2	1
M092	2	2	2	2	0	0	1	1	2	2	2	2	2	2	2	2	2	2	0	0	1	1	2	2	1	1	2	2	2	2	2	2	2	2	1	1	0	0	2	2	0	0	1	1	2	2	1	1	2
M093	2	2	2	2	0	0	1	1	2	2	0	0	2	2	2	2	2	2	0	0	1	1	2	2	1	1	2	2	2	2	2	2	2	2	1	1	1	1	2	2	0	0	1	1	2	2	1	1	0
M094	2	2	2	2	2	2	0	0	1	2	2	2	2	2	2	2	2	2	1	1	2	2	2	2	1	1	2	2	2	2	2	2	2	2	1	1	1	2	2	2	2	2	2	2	1	2	2	2	1
M095	2	2	2	2	2	2	1	1	2	2	2	2	1	1	2	2	2	2	1	1	1	1	2	2	2	2	2	2	2	2	1	2	2	2	1	1	1	1	2	2	1	1	2	2	2	2	2	2	1
M096	2	2	2	2	2	2	1	1	2	2	2	2	1	1	2	2	2	2	1	1	1	1	2	2	2	2	2	2	0	0	1	2	2	2	1	1	1	1	2	2	1	1	2	2	2	2	2	2	1
M097	2	2	2	2	2	2	0	0	2	2	2	2	1	1	2	2	2	2	0	0	1	1	2	2	2	2	2	2	2	2	2	2	2	2	1	1	1	1	2	2	1	1	2	2	2	2	2	2	1
M098	2	2	2	2	2	2	1	1	2	2	2	2	1	2	2	2	2	2	1	1	1	1	2	2	2	2	2	2	2	2	1	1	2	2	1	1	1	1	2	2	1	1	2	2	2	2	2	2	2
M099	2	2	2	2	2	2	1	1	2	2	2	2	1	1	2	2	2	2	1	1	1	1	2	2	2	2	2	2	2	2	1	2	2	2	1	1	1	1	2	2	1	1	2	2	2	2	2	2	1
M100	2	2	1	2	2	2	1	2	1	1	0	0	2	2	1	2	2	2	1	1	2	2	2	2	1	1	2	2	2	2	2	2	2	2	1	1	2	2	2	2	2	2	2	2	1	2	2	2	2
M101	2	2	2	2	2	2	1	2	1	1	0	0	2	2	2	2	2	2	2	2	2	2	2	2	1	1	2	2	0	0	2	2	2	2	1	1	2	2	2	2	2	2	2	2	1	2	2	2	2
M102	2	2	2	2	2	2	1	2	1	1	0	0	2	2	2	2	2	2	1	2	2	2	2	2	1	1	2	2	2	2	2	2	2	2	1	1	2	2	2	2	2	2	2	2	1	2	2	2	2
M103	2	2	2	2	2	2	1	1	1	1	0	0	2	2	2	2	2	2	1	2	2	2	2	2	1	1	2	2	2	2	2	2	2	2	1	1	2	2	2	2	2	2	2	2	1	2	2	2	2
M104	2	2	2	2	2	2	1	1	1	2	2	2	2	2	2	2	2	2	1	2	2	2	2	2	1	1	2	2	2	2	2	2	2	2	1	1	2	2	2	2	2	2	2	2	2	2	2	2	2
M105	2	2	2	2	0	0	1	1	2	2	2	2	2	2	2	2	2	2	0	0	1	1	2	2	1	1	2	2	2	2	2	2	2	2	1	1	0	0	2	2	1	1	1	1	2	2	1	1	2
M106	2	2	2	2	0	0	1	1	2	2	0	0	2	2	2	2	2	2	0	0	1	1	2	2	1	1	2	2	2	2	2	2	2	2	1	1	0	0	2	2	1	1	1	1	2	2	1	1	2
M107	2	2	1	2	2	2	1	1	1	2	0	0	2	2	2	2	2	2	2	2	2	2	2	2	1	2	2	2	2	2	2	2	2	2	1	1	2	2	2	2	1	1	2	2	2	2	2	2	1
M108	2	2	2	2	2	2	1	1	1	2	2	2	2	2	2	2	2	2	1	1	2	2	2	2	1	1	0	0	1	1	2	2	2	2	1	1	2	2	2	2	2	2	2	2	0	0	2	2	2
M109	2	2	2	2	2	2	1	2	2	2	2	2	2	2	1	2	2	2	1	2	2	2	2	2	1	1	2	2	2	2	2	2	2	2	1	1	1	2	2	2	2	2	2	2	2	2	2	2	2
M110	2	2	2	2	0	0	1	1	2	2	2	2	2	2	2	2	2	2	0	0	1	1	2	2	1	1	2	2	2	2	2	2	2	2	1	1	0	0	2	2	1	1	1	1	2	2	1	1	2
M111	2	2	2	2	2	2	1	1	1	2	2	2	2	2	1	2	2	2	1	1	2	2	2	2	1	1	2	2	0	0	2	2	1	2	1	1	2	2	1	2	2	2	2	2	0	0	2	2	2
M112	2	2	2	2	2	2	1	1	1	1	2	2	2	2	2	2	2	2	1	1	2	2	2	2	2	2	2	2	1	1	2	2	2	2	1	1	1	2	1	2	2	2	2	2	2	2	2	2	2
M113	2	2	2	2	2	2	1	1	2	2	2	2	2	2	2	2	1	2	2	2	2	2	2	2	1	1	2	2	1	2	2	2	2	2	1	1	1	2	2	2	2	2	2	2	1	2	2	2	2
M114	2	2	2	2	0	0	0	0	2	2	2	2	2	2	2	2	2	2	0	0	1	1	2	2	1	1	0	0	2	2	0	0	2	2	1	1	0	0	0	0	0	0	1	1	0	0	1	1	0
M115	0	0	2	2	0	0	0	0	2	2	0	0	2	2	0	0	2	2	1	1	1	1	2	2	1	1	2	2	0	0	0	0	0	0	0	0	0	0	2	2	0	0	0	0	0	0	1	1	0
M116	2	2	2	2	0	0	1	1	2	2	2	2	2	2	2	2	2	2	0	0	1	1	2	2	1	1	2	2	2	2	2	2	2	2	1	1	0	0	2	2	0	0	1	1	2	2	1	1	2
M117	2	2	2	2	2	2	1	1	1	2	2	2	2	2	2	2	2	2	1	2	2	2	2	2	1	2	2	2	0	0	2	2	2	2	1	1	1	2	2	2	2	2	2	2	2	2	2	2	2
M118	2	2	2	2	2	2	1	1	2	2	2	2	2	2	2	2	1	2	1	1	2	2	2	2	1	1	2	2	2	2	2	2	2	2	1	1	2	2	2	2	2	2	2	2	2	2	2	2	2
M119	2	2	2	2	2	2	1	1	2	2	2	2	2	2	2	2	2	2	1	1	2	2	2	2	1	1	2	2	2	2	2	2	2	2	1	1	2	2	2	2	2	2	2	2	2	2	2	2	2
M120	2	2	2	2	2	2	1	1	2	2	2	2	2	2	2	2	2	2	1	1	2	2	2	2	1	1	2	2	2	2	2	2	2	2	1	1	2	2	2	2	2	2	2	2	2	2	2	2	2
M121	2	2	2	2	2	2	1	1	1	2	2	2	2	2	2	2	2	2	1	1	2	2	2	2	1	1	2	2	2	2	1	2	2	2	1	1	1	1	2	2	2	2	2	2	2	2	2	2	2
M122	2	2	2	2	2	2	1	1	2	2	2	2	2	2	2	2	2	2	1	2	2	2	2	2	1	1	2	2	1	1	2	2	1	1	1	1	1	2	1	1	2	2	2	2	2	2	2	2	2
M123	2	2	2	2	2	2	1	1	2	2	2	2	2	2	1	2	1	2	1	1	2	2	2	2	1	1	2	2	2	2	2	2	2	2	1	1	1	2	2	2	1	1	2	2	1	2	2	2	2
M124	2	2	2	2	2	2	1	1	2	2	2	2	2	2	1	1	1	2	1	1	2	2	2	2	1	1	2	2	1	2	2	2	2	2	1	1	1	2	2	2	1	2	2	2	1	2	2	2	2
M125	2	2	2	2	2	2	1	1	2	2	2	2	2	2	1	1	1	2	1	1	2	2	2	2	1	1	2	2	1	2	2	2	2	2	1	1	1	2	2	2	1	2	2	2	1	2	2	2	2
M126	2	2	2	2	2	2	1	1	2	2	2	2	2	2	1	1	1	2	1	1	2	2	2	2	1	1	2	2	1	2	2	2	2	2	1	1	1	2	2	2	1	2	2	2	1	2	2	2	2
M127	2	2	2	2	1	2	1	1	1	2	2	2	2	2	1	2	2	2	1	1	1	2	1	2	1	1	2	2	2	2	1	2	2	2	1	1	2	2	2	2	2	2	2	2	2	2	2	2	2
M128	0	0	2	2	2	2	0	0	2	2	2	2	2	2	2	2	2	2	1	1	2	2	2	2	1	1	2	2	1	1	2	2	2	2	0	0	2	2	1	2	0	0	2	2	0	0	2	2	2
M129	2	2	2	2	2	2	1	1	1	2	2	2	2	2	2	2	2	2	1	2	2	2	2	2	2	2	2	2	1	2	1	2	2	2	1	1	1	2	2	2	2	2	2	2	1	2	2	2	2
M130	2	2	2	2	2	2	1	1	1	1	2	2	2	2	2	2	2	2	1	2	1	2	2	2	1	1	2	2	2	2	2	2	2	2	1	1	2	2	2	2	2	2	2	2	1	2	2	2	2
M131	2	2	2	2	2	2	1	1	1	2	2	2	2	2	1	2	1	2	1	2	1	2	2	2	1	1	2	2	2	2	2	2	1	2	1	1	2	2	1	1	2	2	2	2	1	2	2	2	2
M132	2	2	1	2	1	2	1	1	1	2	1	2	2	2	1	2	2	2	1	1	2	2	2	2	1	1	2	2	2	2	2	2	1	2	1	1	2	2	2	2	2	2	2	2	2	2	2	2	2
M133	2	2	2	2	1	2	1	1	1	1	2	2	2	2	1	2	1	2	1	2	2	2	2	2	1	1	2	2	2	2	1	2	2	2	1	1	1	1	2	2	0	0	2	2	2	2	2	2	2
M134	2	2	2	2	1	2	1	1	1	2	2	2	2	2	1	1	1	2	1	1	2	2	2	2	1	2	2	2	1	2	2	2	2	2	1	1	2	2	2	2	2	2	2	2	1	2	2	2	2
M135	2	2	2	2	2	2	1	1	1	2	2	2	2	2	2	2	2	2	1	1	2	2	2	2	1	1	2	2	1	1	0	0	2	2	0	0	1	1	2	2	2	2	2	2	0	0	2	2	2
M136	2	2	2	2	1	1	1	1	1	1	2	2	2	2	1	2	1	2	1	1	1	2	2	2	1	1	2	2	2	2	1	2	2	2	1	1	1	2	2	2	2	2	2	2	1	2	2	2	2
M137	2	2	2	2	1	1	1	1	1	1	2	2	2	2	1	1	1	1	1	1	2	2	2	2	1	2	2	2	2	2	1	2	2	2	1	1	1	2	2	2	0	0	2	2	1	2	2	2	2
M138	2	2	2	2	1	2	1	1	1	2	2	2	2	2	2	2	2	2	1	1	1	2	2	2	1	1	2	2	2	2	1	2	2	2	1	1	2	2	2	2	1	1	2	2	2	2	2	2	2
M139	2	2	2	2	1	2	1	1	2	2	2	2	2	2	2	2	1	2	1	2	2	2	2	2	1	1	2	2	1	2	1	2	2	2	1	1	2	2	2	2	1	1	2	2	2	2	2	2	2
M140	2	2	1	2	2	2	1	1	2	2	2	2	2	2	2	2	1	2	1	1	2	2	2	2	1	1	2	2	2	2	1	1	2	2	1	1	2	2	2	2	2	2	2	2	1	2	2	2	2
M141	2	2	1	2	1	2	1	2	1	2	2	2	2	2	2	2	1	2	1	2	2	2	2	2	1	2	2	2	2	2	1	2	1	2	1	1	2	2	2	2	2	2	2	2	1	2	2	2	2
M142	2	2	2	2	2	2	1	1	2	2	1	2	2	2	1	2	2	2	1	1	1	2	2	2	1	1	2	2	2	2	2	2	1	2	1	1	2	2	2	2	2	2	2	2	2	2	2	2	2
M143	2	2	1	2	2	2	1	1	2	2	2	2	2	2	1	2	2	2	1	2	2	2	2	2	1	1	2	2	2	2	2	2	2	2	1	1	2	2	2	2	2	2	2	2	2	2	2	2	2
M144	2	2	2	2	2	2	0	0	1	2	2	2	2	2	2	2	2	2	1	2	2	2	2	2	1	1	2	2	2	2	2	2	2	2	1	1	1	2	2	2	2	2	2	2	1	2	2	2	2
M145	2	2	1	2	2	2	1	1	2	2	2	2	2	2	2	2	2	2	1	2	2	2	2	2	0	0	2	2	2	2	2	2	2	2	1	1	2	2	2	2	2	2	2	2	2	2	2	2	2
M146	2	2	2	2	1	2	1	1	2	2	2	2	2	2	1	2	2	2	1	2	2	2	2	2	0	0	2	2	1	2	2	2	2	2	1	1	2	2	1	2	0	0	2	2	1	2	2	2	2
M147	2	2	2	2	2	2	0	0	1	1	2	2	2	2	0	0	2	2	1	2	1	1	2	2	0	0	0	0	0	0	0	0	2	2	0	0	1	2	2	2	2	2	2	2	0	0	2	2	2
M148	2	2	2	2	2	2	1	1	2	2	2	2	2	2	1	2	2	2	1	2	2	2	2	2	2	2	2	2	2	2	1	2	2	2	1	1	1	2	2	2	0	0	2	2	2	2	2	2	2
M149	2	2	2	2	2	2	1	1	1	2	2	2	2	2	2	2	1	2	1	1	2	2	2	2	0	0	2	2	1	2	1	2	2	2	1	1	1	2	2	2	2	2	2	2	1	2	2	2	2
M150	2	2	2	2	2	2	1	2	1	2	2	2	2	2	2	2	2	2	1	1	2	2	2	2	1	1	2	2	0	0	2	2	2	2	1	1	1	2	2	2	2	2	2	2	0	0	2	2	2
M151	2	2	2	2	1	2	1	1	2	2	2	2	2	2	1	2	2	2	1	1	2	2	2	2	0	0	2	2	1	1	2	2	2	2	1	1	1	2	1	2	2	2	2	2	2	2	2	2	2
M152	2	2	2	2	1	1	1	2	2	2	2	2	2	2	2	2	1	2	1	1	0	0	2	2	1	1	2	2	2	2	2	2	2	2	1	1	2	2	2	2	2	2	2	2	2	2	2	2	2
M153	2	2	2	2	2	2	1	2	2	2	2	2	2	2	2	2	2	2	1	1	1	2	2	2	1	1	2	2	2	2	1	2	1	2	1	1	2	2	2	2	2	2	2	2	1	2	2	2	2
M154	2	2	1	2	2	2	1	1	2	2	0	0	2	2	1	2	1	2	1	1	1	1	2	2	1	1	2	2	2	2	1	2	2	2	1	1	1	2	2	2	1	1	2	2	1	2	2	2	2
M155	2	2	2	2	2	2	1	1	2	2	2	2	2	2	2	2	2	2	1	1	1	1	2	2	1	1	2	2	2	2	1	2	2	2	1	1	1	2	2	2	1	2	2	2	1	2	2	2	2
M156	2	2	1	2	1	2	1	1	2	2	2	2	2	2	1	1	1	2	1	1	1	1	2	2	1	1	2	2	2	2	1	1	2	2	1	1	1	2	2	2	0	0	2	2	2	2	2	2	2
M157	2	2	2	2	1	2	1	1	2	2	2	2	2	2	2	2	1	2	1	1	1	1	2	2	1	1	2	2	1	1	1	2	2	2	1	1	1	2	2	2	0	0	2	2	2	2	2	2	2
M158	2	2	2	2	2	2	1	1	2	2	2	2	2	2	2	2	2	2	1	1	1	1	2	2	1	1	2	2	2	2	1	1	2	2	1	1	1	1	2	2	1	1	2	2	2	2	2	2	1
M159	2	2	2	2	2	2	1	1	2	2	2	2	2	2	2	2	2	2	1	1	1	1	2	2	1	1	2	2	2	2	1	1	2	2	1	1	1	1	2	2	1	1	2	2	2	2	2	2	1
M160	2	2	2	2	2	2	1	1	2	2	2	2	2	2	2	2	2	2	1	1	1	2	2	2	1	2	2	2	2	2	1	2	2	2	1	1	1	1	2	2	1	1	2	2	2	2	2	2	2
M161	2	2	2	2	2	2	1	1	2	2	2	2	2	2	2	2	2	2	1	1	1	1	2	2	1	1	2	2	2	2	1	1	2	2	1	1	1	1	2	2	1	1	2	2	2	2	2	2	1
M162	2	2	2	2	2	2	1	2	2	2	2	2	1	2	2	2	2	2	1	1	1	2	2	2	1	1	2	2	2	2	1	1	2	2	1	1	1	1	2	2	1	1	2	2	2	2	2	2	1
M163	2	2	2	2	2	2	1	1	2	2	2	2	2	2	2	2	2	2	1	1	1	2	2	2	2	2	2	2	2	2	2	2	2	2	1	1	1	2	2	2	1	2	2	2	1	2	2	2	1
M164	2	2	2	2	2	2	1	1	1	1	2	2	2	2	2	2	2	2	1	1	2	2	2	2	0	0	2	2	1	2	1	2	1	2	1	1	1	1	2	2	2	2	2	2	2	2	2	2	2
M165	2	2	2	2	1	2	1	1	2	2	0	0	2	2	2	2	2	2	1	1	2	2	2	2	1	1	2	2	2	2	1	2	2	2	1	1	1	1	2	2	0	0	2	2	2	2	2	2	2
M166	2	2	1	2	2	2	1	1	1	2	2	2	2	2	2	2	2	2	1	1	2	2	2	2	0	0	2	2	2	2	2	2	1	2	1	1	2	2	2	2	2	2	2	2	2	2	2	2	2
M167	2	2	2	2	2	2	1	1	2	2	2	2	1	2	2	2	2	2	1	1	1	1	2	2	1	2	2	2	2	2	1	1	2	2	1	1	1	1	2	2	1	1	2	2	2	2	2	2	2
M168	2	2	1	2	2	2	1	1	2	2	2	2	2	2	2	2	2	2	1	1	2	2	2	2	0	0	2	2	2	2	1	2	1	2	1	1	2	2	2	2	2	2	2	2	2	2	2	2	2
M169	2	2	2	2	2	2	1	1	2	2	2	2	2	2	2	2	2	2	1	1	1	1	2	2	1	1	2	2	2	2	1	1	2	2	1	1	1	1	2	2	1	1	2	2	2	2	2	2	1
M170	2	2	2	2	2	2	1	1	2	2	2	2	1	2	2	2	2	2	1	1	1	1	2	2	1	2	2	2	2	2	1	1	2	2	1	1	1	1	2	2	1	1	2	2	2	2	2	2	2
M171	2	2	1	2	1	2	1	1	1	2	2	2	2	2	2	2	1	2	1	1	2	2	2	2	1	1	2	2	1	2	1	2	2	2	1	1	1	2	2	2	2	2	2	2	1	2	2	2	2
M172	2	2	2	2	1	2	1	1	2	2	2	2	2	2	2	2	2	2	1	1	2	2	2	2	1	1	2	2	2	2	2	2	2	2	1	1	2	2	1	2	2	2	2	2	2	2	2	2	2
M173	2	2	2	2	1	2	1	1	2	2	2	2	2	2	1	2	2	2	1	1	1	2	2	2	1	1	2	2	2	2	2	2	2	2	1	1	2	2	1	2	2	2	2	2	2	2	2	2	2
M174	2	2	2	2	1	2	1	1	2	2	2	2	2	2	1	2	2	2	1	1	1	2	2	2	1	1	2	2	2	2	1	2	2	2	1	1	2	2	2	2	2	2	2	2	2	2	2	2	2
M175	2	2	2	2	1	2	1	1	2	2	2	2	2	2	1	2	2	2	1	1	1	2	2	2	1	1	2	2	2	2	1	2	2	2	1	1	2	2	2	2	2	2	2	2	2	2	2	2	2
M176	2	2	2	2	2	2	1	1	1	2	2	2	2	2	2	2	2	2	1	1	2	2	2	2	1	2	2	2	1	2	2	2	2	2	1	1	2	2	2	2	2	2	2	2	2	2	2	2	2
M177	2	2	2	2	2	2	1	1	1	1	2	2	2	2	2	2	2	2	1	1	2	2	1	2	1	1	2	2	2	2	2	2	2	2	1	1	2	2	2	2	2	2	2	2	1	2	2	2	2
M178	2	2	2	2	2	2	1	1	2	2	2	2	2	2	2	2	2	2	1	1	1	1	2	2	2	2	2	2	2	2	1	2	2	2	1	1	1	1	2	2	1	1	2	2	2	2	2	2	2
M179	2	2	2	2	2	2	1	1	2	2	2	2	2	2	2	2	2	2	1	1	1	1	2	2	1	1	2	2	2	2	1	2	2	2	1	1	1	1	2	2	1	1	2	2	2	2	2	2	1
M180	2	2	2	2	2	2	1	1	2	2	2	2	2	2	2	2	2	2	1	1	1	1	2	2	1	1	2	2	2	2	1	2	2	2	1	1	1	1	2	2	1	1	2	2	2	2	2	2	1
M181	2	2	2	2	2	2	1	1	2	2	2	2	2	2	2	2	2	2	0	0	1	1	2	2	0	0	2	2	2	2	2	2	2	2	1	1	1	1	2	2	1	1	2	2	2	2	2	2	1
M182	2	2	2	2	2	2	1	1	2	2	2	2	2	2	2	2	2	2	1	1	1	1	2	2	1	1	2	2	2	2	2	2	2	2	1	1	1	1	2	2	1	1	2	2	2	2	2	2	1
M183	2	2	2	2	2	2	1	1	2	2	2	2	1	2	2	2	2	2	1	1	1	1	2	2	0	0	2	2	2	2	1	1	2	2	1	1	1	1	2	2	1	1	2	2	2	2	2	2	1
M184	2	2	2	2	2	2	1	1	2	2	2	2	2	2	2	2	2	2	1	1	1	1	1	2	1	1	2	2	2	2	1	2	2	2	1	1	1	1	2	2	1	1	2	2	2	2	2	2	1
M185	2	2	2	2	2	2	1	1	2	2	2	2	1	2	2	2	2	2	1	1	1	1	2	2	2	2	2	2	2	2	1	2	2	2	1	1	1	1	2	2	1	1	2	2	2	2	2	2	1
M186	2	2	2	2	2	2	1	1	2	2	2	2	2	2	2	2	2	2	1	1	1	1	2	2	2	2	2	2	2	2	1	2	2	2	1	1	1	1	2	2	1	1	2	2	2	2	2	2	1
M187	2	2	2	2	2	2	1	1	2	2	2	2	2	2	2	2	2	2	1	1	1	1	2	2	0	0	2	2	2	2	1	1	2	2	1	1	1	1	2	2	1	1	2	2	2	2	2	2	2
M188	2	2	2	2	2	2	1	1	2	2	2	2	2	2	2	2	2	2	1	1	1	1	2	2	2	2	2	2	2	2	1	2	2	2	1	1	1	1	2	2	1	1	2	2	2	2	2	2	1
M189	2	2	2	2	2	2	1	1	2	2	2	2	1	2	2	2	2	2	1	1	1	1	2	2	0	0	2	2	2	2	1	2	1	2	1	1	1	1	2	2	1	1	2	2	2	2	2	2	2
M190	2	2	2	2	2	2	1	1	2	2	2	2	2	2	2	2	2	2	1	1	1	1	2	2	1	2	1	2	2	2	1	1	2	2	1	1	1	1	2	2	1	1	2	2	2	2	2	2	2
M191	2	2	2	2	2	2	1	1	2	2	2	2	2	2	2	2	1	2	1	1	1	1	2	2	2	2	2	2	2	2	1	2	2	2	1	1	1	1	2	2	1	1	2	2	2	2	2	2	1
M192	2	2	2	2	2	2	1	1	2	2	2	2	2	2	2	2	2	2	1	1	1	1	2	2	1	2	2	2	2	2	1	1	2	2	1	1	1	1	2	2	1	1	2	2	2	2	2	2	2
M193	2	2	2	2	2	2	1	1	2	2	2	2	2	2	2	2	2	2	1	1	1	1	2	2	1	1	2	2	2	2	1	2	2	2	1	1	1	1	2	2	1	1	2	2	2	2	2	2	1
M194	2	2	2	2	2	2	1	1	2	2	1	2	2	2	2	2	2	2	1	1	1	1	2	2	1	1	2	2	2	2	2	2	2	2	1	1	1	1	2	2	1	1	2	2	2	2	2	2	2
M195	2	2	2	2	2	2	1	1	2	2	0	0	2	2	2	2	2	2	1	1	1	1	2	2	1	2	2	2	2	2	1	1	2	2	1	1	1	1	2	2	1	1	2	2	2	2	2	2	1
M196	2	2	2	2	2	2	1	1	2	2	2	2	2	2	2	2	2	2	1	1	1	1	2	2	0	0	2	2	2	2	1	1	2	2	1	1	1	1	2	2	1	1	2	2	2	2	2	2	2
M197	2	2	2	2	2	2	1	1	2	2	2	2	2	2	2	2	2	2	1	1	1	1	2	2	1	2	2	2	2	2	1	2	2	2	1	1	1	1	2	2	1	1	2	2	2	2	2	2	1
M198	2	2	2	2	2	2	1	1	2	2	2	2	1	2	2	2	2	2	1	1	1	1	2	2	2	2	2	2	2	2	1	2	2	2	1	1	1	1	2	2	1	1	2	2	2	2	2	2	1
M199	2	2	2	2	2	2	1	1	2	2	2	2	1	2	2	2	2	2	1	1	1	1	2	2	1	2	2	2	2	2	1	2	2	2	1	1	1	1	2	2	1	1	2	2	2	2	2	2	2
M200	2	2	2	2	2	2	1	1	2	2	2	2	1	2	2	2	2	2	1	1	1	1	2	2	2	2	2	2	2	2	2	2	2	2	0	0	1	1	2	2	1	1	2	2	2	2	2	2	1
M201	2	2	2	2	2	2	1	1	2	2	0	0	1	2	2	2	2	2	1	1	1	1	2	2	2	2	2	2	2	2	1	1	2	2	1	1	1	1	2	2	1	1	2	2	2	2	2	2	1
M202	2	2	2	2	2	2	1	1	2	2	0	0	1	2	2	2	2	2	1	2	1	1	2	2	2	2	2	2	0	0	0	0	2	2	0	0	1	1	2	2	1	1	2	2	2	2	2	2	1
M203	2	2	2	2	2	2	1	1	2	2	0	0	2	2	2	2	2	2	1	1	1	1	2	2	1	2	2	2	2	2	1	1	2	2	1	1	1	1	2	2	1	1	2	2	2	2	2	2	1
M204	2	2	2	2	2	2	1	1	2	2	2	2	2	2	2	2	2	2	1	1	1	1	2	2	1	2	2	2	2	2	1	2	2	2	1	1	1	1	2	2	1	1	2	2	2	2	2	2	1
M205	2	2	2	2	2	2	1	1	2	2	2	2	1	2	2	2	2	2	1	1	1	1	2	2	2	2	1	2	2	2	1	1	2	2	1	1	1	1	2	2	1	1	2	2	2	2	2	2	1
M206	2	2	2	2	2	2	1	1	2	2	2	2	2	2	2	2	2	2	0	0	1	2	2	2	2	2	2	2	0	0	1	1	2	2	1	1	1	1	2	2	1	1	2	2	2	2	2	2	2
M207	2	2	2	2	2	2	1	1	2	2	0	0	2	2	2	2	2	2	1	1	1	1	2	2	1	1	2	2	0	0	1	1	2	2	1	1	1	1	2	2	1	1	2	2	2	2	2	2	1
M208	2	2	2	2	2	2	1	1	2	2	2	2	1	2	2	2	1	2	1	1	1	1	2	2	2	2	2	2	2	2	1	2	2	2	1	1	1	1	2	2	1	1	2	2	2	2	2	2	2
M209	2	2	2	2	2	2	1	1	2	2	2	2	2	2	2	2	2	2	1	1	1	1	2	2	1	1	2	2	2	2	1	2	2	2	1	1	1	1	2	2	1	1	2	2	2	2	2	2	1
M210	2	2	2	2	2	2	1	1	2	2	2	2	2	2	2	2	2	2	1	1	1	1	2	2	1	2	2	2	2	2	1	1	2	2	1	1	1	1	2	2	1	1	2	2	2	2	2	2	2
M211	2	2	2	2	2	2	1	1	2	2	2	2	2	2	2	2	2	2	1	1	1	1	2	2	1	2	2	2	1	2	1	1	2	2	1	1	1	1	2	2	1	1	2	2	2	2	2	2	2
M212	2	2	2	2	2	2	1	1	2	2	2	2	2	2	2	2	2	2	1	1	1	1	2	2	1	2	2	2	2	2	2	2	2	2	0	0	1	1	2	2	1	1	2	2	2	2	2	2	1
M213	2	2	2	2	2	2	1	1	2	2	2	2	2	2	2	2	2	2	1	1	1	1	2	2	0	0	2	2	2	2	1	2	2	2	1	1	1	1	2	2	1	1	2	2	2	2	2	2	1
M214	2	2	2	2	2	2	1	1	2	2	2	2	2	2	2	2	2	2	1	1	1	1	2	2	1	1	2	2	0	0	2	2	2	2	1	1	1	1	2	2	1	1	2	2	2	2	2	2	1
M215	2	2	2	2	2	2	1	1	2	2	2	2	2	2	2	2	2	2	1	1	1	1	2	2	2	2	2	2	2	2	1	2	2	2	1	1	1	1	2	2	1	1	2	2	2	2	2	2	1
M216	2	2	2	2	2	2	1	1	2	2	2	2	2	2	2	2	2	2	1	1	1	1	2	2	1	2	2	2	2	2	1	1	2	2	1	1	1	1	2	2	1	1	2	2	2	2	2	2	1
M217	2	2	2	2	2	2	1	1	2	2	0	0	2	2	2	2	2	2	1	1	1	1	2	2	1	1	2	2	2	2	1	1	1	2	1	1	1	1	2	2	1	1	2	2	2	2	2	2	1
M218	2	2	2	2	2	2	1	1	2	2	0	0	2	2	2	2	2	2	1	1	1	1	2	2	1	2	2	2	2	2	1	2	2	2	1	1	1	1	2	2	1	1	2	2	2	2	2	2	2
M219	2	2	2	2	2	2	1	1	2	2	2	2	2	2	2	2	2	2	1	1	1	1	2	2	1	2	2	2	2	2	1	2	2	2	1	1	1	1	2	2	1	1	2	2	2	2	2	2	1
M220	2	2	2	2	2	2	1	1	2	2	2	2	2	2	2	2	2	2	1	1	1	1	2	2	2	2	2	2	2	2	1	2	2	2	1	1	1	1	2	2	1	1	2	2	2	2	2	2	1
M221	2	2	2	2	2	2	1	1	2	2	2	2	1	2	2	2	1	2	1	1	1	1	2	2	1	2	2	2	2	2	1	1	2	2	1	1	1	1	2	2	1	1	2	2	2	2	2	2	2
M222	2	2	2	2	2	2	1	1	2	2	2	2	2	2	2	2	2	2	1	1	1	1	2	2	1	1	2	2	2	2	1	1	2	2	1	1	1	1	2	2	1	1	2	2	2	2	2	2	2
M223	2	2	2	2	2	2	1	1	2	2	2	2	2	2	2	2	2	2	1	1	1	1	2	2	2	2	2	2	2	2	1	2	2	2	1	1	1	1	2	2	1	1	2	2	2	2	2	2	2
M224	2	2	2	2	2	2	1	1	2	2	2	2	2	2	2	2	2	2	0	0	1	1	2	2	1	1	2	2	2	2	1	1	2	2	1	1	1	1	2	2	1	1	2	2	2	2	2	2	2
M225	0	0	2	2	2	2	0	0	2	2	2	2	2	2	0	0	2	2	1	1	1	1	2	2	1	2	2	2	0	0	2	2	2	2	1	1	1	1	2	2	1	1	2	2	2	2	2	2	1
M226	2	2	2	2	2	2	1	1	2	2	2	2	2	2	2	2	2	2	1	1	1	1	2	2	1	1	2	2	2	2	1	1	2	2	1	1	1	1	2	2	1	1	2	2	2	2	2	2	2
M227	2	2	2	2	2	2	0	0	2	2	2	2	2	2	0	0	2	2	1	1	1	1	2	2	1	1	2	2	0	0	1	1	2	2	1	1	1	1	2	2	1	1	2	2	0	0	2	2	0
M228	2	2	2	2	2	2	1	1	2	2	2	2	2	2	2	2	2	2	1	1	1	1	2	2	1	2	2	2	2	2	1	1	2	2	1	1	1	1	2	2	1	1	2	2	2	2	2	2	2
M229	2	2	2	2	2	2	1	1	2	2	2	2	2	2	2	2	2	2	1	1	1	1	2	2	2	2	1	2	0	0	1	1	2	2	1	1	1	1	2	2	1	1	2	2	2	2	2	2	1
M230	2	2	2	2	2	2	1	1	2	2	2	2	1	2	2	2	2	2	1	1	1	1	2	2	1	1	2	2	2	2	1	1	2	2	1	1	1	1	2	2	1	1	2	2	2	2	2	2	1
M231	2	2	2	2	2	2	0	0	2	2	2	2	2	2	2	2	2	2	1	1	1	1	2	2	2	2	0	0	0	0	0	0	2	2	0	0	1	1	2	2	1	1	2	2	0	0	2	2	2
M232	2	2	2	2	2	2	1	1	2	2	2	2	2	2	2	2	2	2	1	1	1	1	2	2	1	1	2	2	2	2	1	1	2	2	1	1	1	1	2	2	1	1	2	2	2	2	2	2	1
M233	2	2	2	2	2	2	1	1	2	2	2	2	2	2	2	2	1	2	1	1	1	1	2	2	2	2	2	2	2	2	2	2	2	2	1	1	1	1	2	2	1	1	2	2	2	2	2	2	1
M234	2	2	2	2	2	2	1	1	2	2	2	2	2	2	2	2	2	2	1	1	1	1	2	2	2	2	1	2	2	2	2	2	2	2	1	1	1	1	2	2	1	1	2	2	2	2	2	2	2
M235	2	2	2	2	2	2	1	1	2	2	2	2	2	2	2	2	2	2	1	1	1	1	2	2	0	0	1	2	2	2	2	2	2	2	1	1	1	1	2	2	1	1	2	2	2	2	2	2	1
M236	2	2	2	2	2	2	0	0	2	2	2	2	2	2	2	2	2	2	1	1	1	1	2	2	2	2	0	0	0	0	1	2	2	2	0	0	1	1	2	2	0	0	2	2	2	2	2	2	1
M237	2	2	2	2	2	2	1	1	2	2	2	2	1	2	2	2	2	2	1	1	1	1	2	2	1	1	2	2	2	2	1	2	2	2	1	1	1	1	2	2	1	1	2	2	2	2	2	2	1
M238	2	2	2	2	2	2	1	1	2	2	2	2	2	2	2	2	2	2	1	1	1	1	2	2	2	2	2	2	2	2	1	1	2	2	1	1	1	1	2	2	1	1	2	2	2	2	2	2	1
M239	2	2	2	2	2	2	0	0	2	2	2	2	2	2	2	2	2	2	1	1	1	1	2	2	0	0	0	0	0	0	0	0	2	2	0	0	1	1	2	2	0	0	2	2	2	2	2	2	1
M240	2	2	2	2	2	2	1	1	2	2	2	2	1	2	2	2	2	2	1	1	1	1	2	2	1	2	2	2	2	2	1	2	2	2	0	0	1	1	2	2	1	1	2	2	2	2	2	2	1
M241	2	2	2	2	2	2	1	1	2	2	2	2	1	2	2	2	2	2	1	1	1	1	2	2	1	1	2	2	2	2	1	1	2	2	1	1	1	1	2	2	1	1	2	2	2	2	2	2	2
M242	2	2	2	2	2	2	0	0	2	2	2	2	2	2	2	2	2	2	1	1	1	1	2	2	2	2	1	2	2	2	1	1	2	2	1	1	1	1	2	2	1	1	2	2	2	2	2	2	1
M243	2	2	2	2	2	2	1	1	2	2	2	2	2	2	2	2	2	2	1	1	1	1	2	2	2	2	2	2	2	2	1	2	2	2	1	1	1	1	2	2	1	1	2	2	2	2	2	2	2
M244	2	2	2	2	2	2	1	1	2	2	2	2	2	2	2	2	2	2	1	1	1	1	2	2	1	2	2	2	2	2	2	2	2	2	1	1	1	1	2	2	1	1	2	2	2	2	2	2	1
M245	2	2	2	2	2	2	1	1	2	2	2	2	1	2	2	2	2	2	1	1	1	1	2	2	1	2	1	2	2	2	1	1	2	2	1	1	1	1	2	2	1	1	2	2	2	2	2	2	1
M246	2	2	2	2	2	2	1	1	2	2	2	2	1	2	2	2	2	2	1	1	1	1	2	2	2	2	2	2	2	2	1	1	2	2	1	1	1	1	2	2	1	1	2	2	2	2	2	2	1
M247	2	2	2	2	2	2	1	1	2	2	2	2	1	2	2	2	2	2	1	1	1	1	2	2	2	2	2	2	2	2	1	2	2	2	1	1	1	1	2	2	1	1	2	2	2	2	2	2	2
M248	2	2	2	2	2	2	1	1	2	2	2	2	1	2	2	2	2	2	1	1	1	1	2	2	1	2	2	2	2	2	1	1	2	2	1	1	1	1	2	2	1	1	2	2	2	2	2	2	1
M249	2	2	2	2	2	2	1	1	2	2	2	2	2	2	2	2	2	2	1	1	1	1	2	2	1	1	2	2	2	2	1	1	2	2	1	1	1	1	2	2	1	1	2	2	2	2	2	2	1
M250	2	2	2	2	2	2	1	1	2	2	2	2	2	2	2	2	2	2	1	1	1	1	2	2	1	1	2	2	2	2	1	2	2	2	1	1	1	1	2	2	1	1	2	2	2	2	2	2	1
M251	2	2	2	2	2	2	1	1	2	2	2	2	2	2	2	2	2	2	1	1	1	1	2	2	1	1	2	2	2	2	1	2	2	2	1	1	1	1	2	2	1	1	2	2	2	2	2	2	1
M252	2	2	2	2	2	2	1	1	2	2	2	2	2	2	2	2	2	2	1	1	1	1	2	2	1	1	2	2	2	2	2	2	2	2	1	1	1	1	2	2	1	1	2	2	2	2	2	2	1
M253	2	2	2	2	2	2	1	1	2	2	2	2	1	2	2	2	2	2	1	1	1	1	2	2	0	0	2	2	2	2	1	1	2	2	1	1	1	1	2	2	1	1	2	2	2	2	2	2	1
M254	2	2	2	2	2	2	1	1	2	2	2	2	2	2	2	2	2	2	1	1	1	1	2	2	1	1	2	2	0	0	1	2	2	2	1	1	1	1	2	2	1	1	2	2	2	2	2	2	1
M255	2	2	2	2	2	2	1	1	2	2	2	2	2	2	2	2	2	2	1	1	1	1	2	2	2	2	1	2	2	2	1	2	2	2	0	0	1	1	2	2	1	1	2	2	2	2	2	2	2
M256	2	2	2	2	2	2	1	1	2	2	2	2	2	2	2	2	2	2	1	1	1	1	2	2	1	2	2	2	2	2	1	1	2	2	1	1	1	1	2	2	1	1	2	2	2	2	2	2	1
M257	2	2	2	2	2	2	1	1	2	2	2	2	2	2	2	2	2	2	0	0	1	1	2	2	1	1	2	2	2	2	1	1	2	2	1	1	1	1	2	2	1	1	2	2	2	2	2	2	1
M258	2	2	2	2	2	2	1	1	2	2	2	2	2	2	2	2	2	2	0	0	1	1	2	2	1	2	2	2	2	2	1	1	2	2	1	1	1	1	2	2	1	1	2	2	2	2	2	2	1
M259	2	2	2	2	2	2	0	0	2	2	0	0	1	2	2	2	2	2	1	1	1	1	2	2	1	1	0	0	0	0	1	2	2	2	0	0	1	1	2	2	1	1	2	2	0	0	2	2	1
M260	2	2	2	2	2	2	1	1	2	2	2	2	2	2	2	2	2	2	1	1	1	1	2	2	1	2	2	2	2	2	1	2	2	2	1	1	1	1	2	2	1	1	2	2	2	2	2	2	1
M261	2	2	2	2	2	2	1	1	2	2	2	2	2	2	2	2	2	2	1	1	1	1	2	2	1	1	2	2	2	2	1	2	2	2	1	1	1	1	2	2	1	1	2	2	2	2	2	2	1
M262	2	2	2	2	2	2	1	1	2	2	2	2	2	2	2	2	2	2	1	1	1	1	2	2	1	1	2	2	2	2	1	1	2	2	1	1	1	1	2	2	1	1	2	2	2	2	2	2	1
M263	2	2	2	2	2	2	1	1	2	2	2	2	2	2	2	2	2	2	1	1	1	1	2	2	1	1	2	2	2	2	1	1	1	2	1	1	1	1	2	2	1	1	2	2	2	2	2	2	1
M264	2	2	2	2	2	2	1	1	2	2	2	2	2	2	2	2	2	2	1	1	0	0	2	2	1	1	1	2	2	2	1	1	2	2	1	1	1	1	2	2	1	1	2	2	2	2	2	2	2
M265	2	2	2	2	2	2	1	2	1	2	2	2	2	2	2	2	2	2	1	2	1	2	1	2	1	1	1	2	2	2	1	2	2	2	1	1	1	2	1	2	1	1	2	2	2	2	2	2	2
M266	2	2	2	2	2	2	1	2	2	2	0	0	2	2	2	2	2	2	1	1	1	1	2	2	1	2	1	2	1	1	1	1	2	2	1	1	1	2	2	2	1	2	2	2	2	2	2	2	2
M267	2	2	2	2	2	2	0	0	2	2	2	2	2	2	0	0	2	2	1	1	1	1	2	2	1	1	2	2	0	0	0	0	2	2	1	1	1	1	2	2	1	1	2	2	0	0	2	2	0
M268	2	2	2	2	2	2	1	1	2	2	2	2	1	1	2	2	2	2	1	1	1	1	2	2	2	2	2	2	2	2	1	1	2	2	1	1	1	1	2	2	1	1	2	2	2	2	2	2	1
M269	2	2	2	2	2	2	1	1	2	2	2	2	2	2	2	2	2	2	1	1	1	1	2	2	2	2	2	2	2	2	1	2	2	2	1	1	1	1	2	2	1	1	2	2	2	2	2	2	1
M270	2	2	2	2	2	2	1	1	2	2	2	2	2	2	2	2	2	2	1	2	1	2	2	2	1	2	2	2	2	2	1	2	2	2	1	1	1	1	2	2	1	2	2	2	2	2	2	2	1
M271	2	2	2	2	2	2	0	0	1	2	2	2	2	2	2	2	2	2	1	1	1	2	2	2	1	1	2	2	2	2	2	2	1	2	1	1	1	2	1	2	0	0	2	2	2	2	2	2	2
M272	2	2	2	2	2	2	1	2	2	2	2	2	2	2	1	2	2	2	1	1	2	2	2	2	1	1	2	2	1	1	2	2	2	2	1	1	1	2	1	1	0	0	2	2	2	2	2	2	2
M273	2	2	2	2	1	2	1	1	1	2	1	2	2	2	2	2	1	2	1	2	2	2	2	2	1	1	2	2	2	2	2	2	1	2	1	1	1	2	1	2	1	1	2	2	1	2	2	2	2
M274	2	2	2	2	2	2	1	1	2	2	2	2	2	2	2	2	2	2	1	1	1	1	2	2	1	1	1	2	2	2	1	1	2	2	1	1	1	1	2	2	1	1	2	2	2	2	2	2	1
M275	2	2	2	2	2	2	1	1	2	2	0	0	1	2	2	2	2	2	1	1	1	1	2	2	1	2	2	2	2	2	1	2	2	2	1	1	1	1	2	2	0	0	2	2	2	2	2	2	2
M276	2	2	2	2	2	2	1	1	2	2	2	2	2	2	2	2	2	2	1	1	1	1	2	2	1	1	2	2	2	2	1	1	2	2	1	1	1	1	2	2	1	1	2	2	2	2	2	2	1
M277	2	2	2	2	2	2	0	0	1	2	2	2	2	2	2	2	1	2	1	1	1	1	2	2	1	1	2	2	2	2	1	2	2	2	1	1	1	1	2	2	1	2	2	2	2	2	2	2	2
M278	2	2	2	2	2	2	1	1	2	2	0	0	2	2	2	2	2	2	1	1	1	1	2	2	1	2	2	2	2	2	1	1	2	2	1	1	1	1	2	2	1	1	2	2	2	2	2	2	1
M279	2	2	2	2	2	2	1	1	2	2	2	2	2	2	2	2	2	2	1	1	1	1	2	2	1	1	2	2	2	2	1	1	2	2	1	1	1	1	2	2	1	1	2	2	2	2	2	2	1
M280	2	2	2	2	2	2	1	1	2	2	2	2	2	2	2	2	2	2	1	1	1	1	2	2	1	1	2	2	2	2	1	1	2	2	1	1	1	1	2	2	1	1	2	2	2	2	2	2	1
M281	2	2	2	2	2	2	1	1	2	2	2	2	2	2	2	2	2	2	1	1	1	1	2	2	1	1	2	2	2	2	1	1	2	2	1	1	1	1	2	2	1	1	2	2	2	2	2	2	1
M282	2	2	2	2	2	2	1	1	2	2	2	2	2	2	2	2	1	2	1	1	1	1	2	2	1	1	2	2	2	2	1	1	2	2	1	1	1	1	2	2	1	1	2	2	2	2	2	2	1
M283	2	2	1	2	2	2	1	1	2	2	1	2	2	2	2	2	1	2	1	2	1	1	2	2	1	1	1	2	1	2	1	2	2	2	1	1	1	1	2	2	1	2	2	2	2	2	2	2	1
M284	2	2	2	2	2	2	1	1	2	2	2	2	2	2	2	2	2	2	1	1	1	1	2	2	0	0	2	2	2	2	1	2	2	2	1	1	1	1	2	2	1	1	2	2	2	2	2	2	1
M285	2	2	2	2	2	2	1	1	2	2	2	2	1	1	2	2	2	2	1	1	1	1	2	2	1	2	2	2	2	2	1	1	2	2	1	1	1	1	2	2	1	1	2	2	2	2	2	2	1
M286	2	2	2	2	2	2	1	1	2	2	2	2	2	2	2	2	2	2	1	1	1	1	2	2	1	2	1	2	2	2	1	1	2	2	0	0	1	1	2	2	1	1	2	2	2	2	2	2	1
M287	2	2	2	2	2	2	1	1	2	2	2	2	1	1	2	2	2	2	1	1	1	1	2	2	1	1	2	2	2	2	1	2	2	2	1	1	1	1	2	2	1	1	2	2	2	2	2	2	2
M288	2	2	2	2	2	2	1	1	2	2	2	2	2	2	2	2	2	2	1	1	1	1	2	2	2	2	2	2	2	2	1	1	2	2	1	1	1	1	2	2	1	1	2	2	2	2	2	2	1
M289	2	2	2	2	2	2	1	1	2	2	2	2	2	2	2	2	2	2	1	1	1	1	2	2	1	2	2	2	2	2	1	1	2	2	1	1	1	1	2	2	1	1	2	2	2	2	2	2	1
M290	2	2	2	2	2	2	1	1	2	2	2	2	2	2	2	2	2	2	1	1	1	1	2	2	2	2	2	2	2	2	1	1	2	2	1	1	1	1	2	2	1	1	2	2	2	2	2	2	1
M291	2	2	2	2	2	2	1	1	2	2	2	2	2	2	2	2	2	2	1	1	1	1	2	2	1	1	2	2	2	2	1	1	2	2	1	1	1	1	2	2	1	1	2	2	2	2	2	2	1
M292	2	2	2	2	2	2	1	1	2	2	2	2	2	2	2	2	2	2	1	1	1	1	2	2	2	2	2	2	2	2	1	1	2	2	1	1	1	2	2	2	1	1	2	2	2	2	2	2	1
M293	2	2	2	2	2	2	1	1	2	2	0	0	1	2	2	2	2	2	1	1	1	1	2	2	2	2	2	2	2	2	1	2	2	2	1	1	1	1	2	2	1	1	2	2	2	2	2	2	2
M294	2	2	2	2	2	2	1	1	2	2	2	2	2	2	2	2	2	2	1	1	1	1	2	2	0	0	2	2	2	2	1	1	2	2	1	1	1	1	2	2	0	0	2	2	2	2	2	2	2
M295	2	2	2	2	2	2	1	1	2	2	2	2	2	2	2	2	2	2	1	1	1	1	2	2	2	2	2	2	2	2	1	2	2	2	1	1	1	1	2	2	1	1	2	2	2	2	2	2	2
M296	2	2	2	2	2	2	1	1	2	2	2	2	1	2	2	2	2	2	1	1	1	1	2	2	0	0	2	2	2	2	1	1	2	2	1	1	1	1	2	2	1	1	2	2	2	2	2	2	1
M297	2	2	2	2	2	2	1	1	2	2	2	2	1	2	2	2	2	2	1	1	1	1	2	2	2	2	2	2	2	2	1	1	2	2	0	0	1	1	2	2	1	1	2	2	2	2	2	2	1
M298	2	2	2	2	2	2	1	1	2	2	2	2	2	2	2	2	2	2	1	1	1	1	2	2	2	2	2	2	2	2	1	1	2	2	1	1	1	1	2	2	1	1	2	2	2	2	2	2	1
M299	2	2	2	2	2	2	1	1	2	2	2	2	2	2	2	2	2	2	1	1	1	1	2	2	2	2	2	2	2	2	1	1	2	2	1	1	1	1	2	2	1	1	2	2	2	2	2	2	1
M300	2	2	2	2	2	2	1	1	2	2	2	2	2	2	2	2	2	2	1	1	1	1	2	2	2	2	2	2	2	2	1	1	2	2	0	0	1	1	2	2	1	1	2	2	2	2	2	2	2
M301	2	2	2	2	2	2	1	1	2	2	2	2	2	2	2	2	2	2	1	1	1	1	2	2	2	2	2	2	0	0	1	2	2	2	1	1	1	1	2	2	1	1	2	2	2	2	2	2	1
M302	2	2	2	2	2	2	1	1	2	2	2	2	2	2	2	2	2	2	1	1	1	1	2	2	1	1	1	2	2	2	1	1	2	2	1	1	1	1	2	2	1	1	2	2	2	2	2	2	1
[truncated: 5,000 more columns]
