# Supplementary material for: Genetic Structure of Wild Germplasm of Macadamia: Species Assignment, Diversity and Phylogeographic Relationships
Source: Plants (Basel). 2020 Jun 3;9(6):714. doi: 10.3390/plants9060714 (PMC7355489; doi:10.3390/plants9060714)
Supplement: Supplementary file 1 [file plants-09-00714-s001.zip › Supplementary materials/TableS3_List of 8415 silicoDArT markers.xlsx]

## Sheet: Sheet1
Table S3. List of 8,415 silicoDArT markers of 302 Macadamia accessions. Codes for accessions are listed in Column A. Marker numbers are in Row 2.
Code	D0001	D0002	D0003	D0004	D0005	D0006	D0007	D0008	D0009	D0010	D0011	D0012	D0013	D0014	D0015	D0016	D0017	D0018	D0019	D0020	D0021	D0022	D0023	D0024	D0025	D0026	D0027	D0028	D0029	D0030	D0031	D0032	D0033	D0034	D0035	D0036	D0037	D0038	D0039	D0040	D0041	D0042	D0043	D0044	D0045	D0046	D0047	D0048	D0049
M001	0	0	0	1	0	0	0	0	0	0	0	0	0	0	0	1	0	0	0	0	1	0	0	0	0	0	0	0	0	0	0	0	0	0	0	0	0	0	0	0	0	0	0	0	0	0	0	0	0
M002	0	0	0	1	0	0	0	0	0	0	0	0	0	0	0	-1	0	0	0	0	0	0	0	0	0	0	0	0	0	0	0	0	0	0	0	0	0	0	0	0	0	0	0	0	0	0	0	0	0
M003	0	0	0	0	0	0	0	0	0	0	0	0	0	0	1	1	0	0	0	0	0	0	1	0	0	0	0	0	0	1	0	0	0	0	0	1	1	0	0	1	0	0	0	0	0	0	0	-1	0
M004	0	0	0	1	0	0	0	0	0	0	0	0	0	0	0	1	1	0	0	0	-1	0	0	0	1	0	0	0	0	1	0	1	0	0	0	0	0	0	0	1	0	0	0	0	0	0	0	0	0
M005	0	0	0	0	0	0	0	0	0	0	0	1	0	0	0	1	0	0	0	0	0	0	0	0	0	0	0	0	0	1	1	0	0	0	0	1	1	0	0	0	0	0	0	0	0	0	0	0	0
M006	0	0	0	0	0	0	0	0	0	0	0	1	0	0	1	1	1	0	0	0	1	0	1	0	0	1	0	0	0	1	1	1	0	0	0	0	0	0	0	1	0	0	0	0	0	0	0	0	0
M007	0	0	0	0	0	0	0	0	0	0	0	1	0	0	0	1	0	0	0	0	1	0	-1	0	1	1	0	0	0	1	1	0	0	0	0	1	1	-1	0	1	0	0	0	0	0	1	0	0	0
M008	0	-1	0	0	0	0	0	0	0	0	0	0	0	0	0	1	1	0	0	0	-1	0	0	0	0	1	0	0	0	1	1	0	0	0	0	0	1	0	0	1	0	0	0	0	0	0	0	0	0
M009	0	0	0	0	0	0	0	0	0	0	0	0	0	0	0	0	1	0	0	0	1	0	1	0	0	0	0	0	0	1	1	1	0	0	0	0	1	0	0	0	0	0	0	0	0	0	0	0	0
M010	1	0	0	1	0	0	0	0	0	0	0	0	0	0	1	0	0	1	0	0	0	0	0	0	0	0	0	0	0	1	1	0	0	0	0	0	0	0	0	0	0	0	0	0	0	0	0	0	0
M011	0	0	0	0	0	0	0	0	0	0	0	0	0	0	0	1	1	0	0	0	1	0	1	0	-1	0	0	0	0	1	1	1	0	0	0	0	1	0	0	0	0	0	0	0	0	0	0	0	0
M012	0	0	0	0	0	0	0	0	0	0	0	1	0	0	1	1	1	0	0	0	0	0	1	0	1	1	0	0	0	1	0	1	0	1	0	0	1	0	0	1	0	0	0	0	0	0	0	0	0
M013	0	0	0	0	0	0	0	0	0	0	0	1	0	0	0	0	1	0	0	0	0	0	0	0	1	1	0	0	0	1	1	1	0	0	0	0	1	0	0	1	0	0	0	0	0	0	0	0	0
M014	0	-1	0	1	0	0	0	0	0	0	0	1	0	0	0	1	1	0	0	0	-1	0	0	0	1	1	0	0	0	1	0	1	0	1	0	0	1	0	0	1	0	0	0	0	0	0	0	0	0
M015	0	-1	0	1	0	0	0	1	0	0	0	1	0	0	0	1	0	0	0	0	0	0	1	0	0	0	0	0	0	1	0	0	0	0	-1	1	1	0	0	1	0	0	0	0	0	0	-1	0	0
M016	0	0	0	0	0	1	0	0	0	0	0	0	0	0	1	1	1	0	0	0	0	0	0	0	1	0	0	0	0	1	1	1	0	1	0	0	1	0	0	0	0	0	0	0	0	1	0	0	0
M017	0	0	0	0	0	1	0	0	0	0	0	0	0	0	1	1	1	0	0	0	0	0	0	0	1	0	0	0	0	1	1	1	0	0	0	0	1	0	0	0	0	0	0	0	0	1	0	0	0
M018	0	0	0	0	0	0	0	0	0	0	0	0	0	0	1	1	1	0	0	0	0	0	0	0	0	-1	0	0	0	1	1	1	0	0	0	0	0	0	0	0	0	0	0	0	0	1	0	0	0
M019	0	0	0	0	0	0	0	0	0	0	0	0	0	0	0	1	1	1	0	0	0	1	0	0	1	0	0	0	0	1	1	0	0	0	0	0	1	0	0	0	0	0	0	0	0	0	0	0	0
M020	0	0	0	0	0	0	0	0	0	0	0	0	0	0	0	1	0	0	0	0	1	0	1	0	1	0	0	0	0	1	1	1	0	0	0	0	1	0	0	1	0	0	0	0	0	0	0	-1	0
M021	0	0	0	0	0	0	0	0	0	0	0	0	0	0	0	1	0	0	0	0	1	0	0	0	0	0	0	0	0	1	1	0	0	0	0	0	1	0	0	0	0	0	0	0	0	0	0	0	0
M022	0	0	0	0	0	0	0	0	0	0	0	0	0	0	0	1	0	0	0	0	1	0	0	0	0	0	0	0	0	1	1	0	0	0	0	0	0	0	0	0	0	0	0	0	0	1	0	1	0
M023	0	0	0	0	0	0	0	0	0	0	0	0	0	0	1	1	1	1	0	0	1	0	0	0	1	1	0	0	0	1	0	0	0	0	0	0	1	0	0	0	0	0	0	0	0	1	0	1	0
M024	1	0	0	0	0	0	0	0	0	0	0	0	0	0	1	-1	0	0	0	0	1	0	0	0	0	1	0	0	0	1	1	0	0	0	0	0	1	0	0	0	0	0	0	0	0	0	0	0	0
M025	0	0	0	1	0	0	0	0	0	0	0	0	0	0	1	1	0	0	0	0	0	0	0	0	0	0	0	0	0	1	0	0	0	0	0	0	0	0	0	0	0	0	0	0	0	0	0	0	0
M026	0	0	0	1	0	0	0	0	0	0	0	0	0	0	0	1	1	0	0	0	0	0	0	0	0	0	0	0	0	1	1	0	0	0	0	0	0	0	0	0	0	0	0	0	0	1	0	0	0
M027	0	0	0	0	0	0	0	0	0	0	0	1	0	0	0	1	1	1	0	0	0	0	0	0	0	0	0	0	0	1	0	0	0	0	0	0	1	0	0	1	0	0	0	0	0	0	0	0	0
M028	0	0	0	1	0	0	0	0	0	0	0	0	0	0	0	1	1	1	0	0	0	0	0	0	0	1	0	0	0	1	0	0	0	0	0	0	0	0	0	0	0	0	0	0	0	1	0	1	0
M029	0	0	0	1	0	0	0	0	0	0	0	0	0	0	1	1	1	1	0	0	1	0	0	0	0	1	0	0	0	1	0	0	0	0	0	0	0	0	0	0	0	0	0	0	0	1	0	0	0
M030	0	0	0	0	0	0	0	0	0	0	0	0	0	0	0	1	1	1	0	0	1	0	0	0	0	1	0	0	0	1	0	0	0	0	0	0	1	0	0	0	0	0	0	0	0	1	0	0	0
M031	0	0	0	0	0	0	0	0	0	0	0	0	0	0	1	1	0	0	0	0	0	0	0	0	0	0	0	0	0	1	1	0	0	0	0	0	0	0	0	0	0	0	0	0	0	0	0	0	0
M032	0	0	0	0	0	0	0	0	0	0	0	0	0	0	0	1	1	1	0	0	0	0	0	0	0	1	0	0	0	1	0	0	0	0	0	0	0	0	0	0	0	0	0	0	0	0	0	0	0
M033	0	0	0	0	0	1	0	0	0	0	0	0	0	0	1	1	1	0	0	0	0	0	0	0	0	0	0	0	0	1	0	0	0	0	0	0	1	0	0	0	0	0	0	0	0	0	0	0	0
M034	0	0	0	1	0	0	0	0	0	0	0	0	0	0	0	1	0	0	0	0	0	0	0	0	0	0	0	0	0	0	0	0	0	0	0	0	0	0	0	0	0	0	0	0	0	0	0	0	0
M035	1	0	0	0	0	0	0	0	0	0	0	0	0	0	0	1	1	1	0	-1	0	-1	0	0	0	0	0	0	0	1	1	1	0	0	0	0	1	0	0	-1	0	-1	0	-1	0	0	0	0	0
M036	0	0	0	0	0	0	0	0	0	0	0	0	0	0	0	-1	0	0	0	0	1	0	0	0	0	0	0	0	0	0	0	0	0	0	0	0	0	0	0	0	0	0	0	0	0	1	0	0	0
M037	0	0	0	0	0	0	0	0	0	0	0	0	0	0	0	1	1	1	0	0	1	0	0	0	0	0	0	0	0	1	0	1	0	0	0	1	0	0	0	0	0	0	0	0	0	0	0	0	0
M038	1	0	0	0	0	0	0	0	0	0	0	0	0	0	0	1	0	0	0	0	0	0	0	0	0	0	0	0	0	1	0	0	0	0	0	0	0	0	0	1	0	0	0	0	0	0	0	0	0
M039	0	0	0	1	0	0	0	0	0	0	0	0	0	0	0	1	1	0	0	0	0	0	0	0	0	0	0	0	0	1	0	0	0	0	0	0	1	0	0	0	0	0	0	0	0	1	0	0	0
M040	1	0	0	0	0	0	0	0	0	0	0	0	0	0	0	1	0	0	0	0	0	0	0	0	0	0	0	0	0	1	1	0	0	0	0	0	1	0	0	0	0	0	0	0	0	1	0	0	0
M041	0	0	0	0	0	0	0	0	0	0	0	0	0	0	0	1	1	1	0	0	0	0	0	0	1	0	0	0	0	1	0	1	0	0	0	1	0	0	0	0	0	0	0	0	0	0	0	0	0
M042	1	0	0	1	0	0	0	0	0	0	0	0	0	0	0	1	0	0	0	0	1	0	1	0	0	0	0	0	0	1	1	-1	0	0	0	0	1	0	0	0	0	0	0	0	0	0	0	0	0
M043	0	0	0	0	0	0	0	0	0	0	0	0	0	0	1	1	1	1	0	0	0	0	0	0	0	1	0	0	0	1	0	1	0	0	0	0	1	0	0	0	0	0	0	0	0	0	0	0	0
M044	0	0	0	0	0	0	0	0	0	0	0	0	0	0	0	1	0	1	0	0	0	1	0	0	0	1	0	0	0	1	0	0	0	0	0	0	1	0	0	0	0	0	0	0	0	0	0	0	0
M045	0	0	0	0	0	1	0	0	0	0	0	-1	0	0	0	1	0	1	0	0	0	0	0	0	0	1	0	0	0	1	0	0	0	0	0	0	0	0	0	0	0	0	0	0	0	0	0	0	0
M046	0	0	0	0	0	0	0	0	0	0	0	0	0	0	0	1	1	1	0	0	0	0	0	0	1	1	0	0	0	1	0	0	0	0	0	0	1	0	0	0	0	0	-1	0	0	0	0	0	0
M047	0	0	0	0	0	1	0	0	0	0	0	0	0	0	1	1	0	0	0	0	0	0	0	0	0	1	0	0	0	1	0	0	0	0	0	0	0	0	0	0	0	0	0	0	0	0	0	0	0
M048	0	0	0	0	0	1	0	1	0	0	0	0	0	0	1	0	1	0	0	0	0	0	0	0	0	0	0	0	0	1	1	1	0	0	0	1	0	0	0	0	0	0	0	0	0	0	0	0	0
M049	1	0	0	0	0	0	0	0	0	0	0	0	0	0	1	0	1	0	0	0	0	0	0	0	0	0	0	0	0	-1	1	-1	0	0	0	0	0	0	0	0	0	0	0	0	0	-1	0	0	0
M050	0	0	0	1	0	0	0	0	0	0	0	0	0	0	1	1	1	1	0	0	1	0	0	0	0	1	0	0	0	1	0	0	0	0	0	0	1	0	0	1	0	0	0	0	0	0	0	0	0
M051	1	0	0	1	0	1	0	0	0	0	0	0	0	0	0	1	0	0	0	0	0	0	0	0	0	1	0	0	0	1	1	0	0	0	0	0	0	0	0	0	0	0	0	0	0	0	0	0	0
M052	0	0	0	0	0	0	0	0	0	0	0	0	0	0	0	1	1	0	0	0	1	0	0	0	0	0	0	0	0	1	1	0	0	0	-1	0	1	0	0	0	0	0	0	0	0	0	0	0	0
M053	1	0	0	0	0	1	0	0	0	0	0	0	0	0	1	1	1	1	0	0	0	-1	0	0	-1	0	0	0	0	1	1	0	0	0	0	0	1	0	0	0	0	0	0	0	0	1	0	0	0
M054	1	0	0	0	0	0	0	1	0	1	1	1	1	1	0	1	0	0	1	1	1	0	0	1	0	0	0	0	0	1	1	0	0	0	0	0	0	1	1	1	0	0	1	0	0	0	0	1	0
M055	0	0	0	1	0	1	0	0	0	0	0	0	0	0	0	1	0	0	0	0	0	0	1	0	0	0	0	0	0	1	0	0	0	0	0	0	1	0	0	0	0	0	0	0	0	0	0	0	0
M056	1	1	0	0	0	0	0	-1	1	1	0	1	1	-1	0	1	0	1	-1	1	1	0	0	0	1	0	0	1	0	1	1	0	-1	0	0	0	0	0	1	1	0	1	0	0	1	0	0	0	-1
M057	-1	1	1	0	0	0	0	1	1	-1	-1	-1	-1	0	0	1	0	1	0	1	-1	0	0	0	1	0	1	0	1	1	1	0	-1	0	0	0	0	-1	1	-1	1	0	0	0	0	0	-1	-1	0
M058	0	0	0	0	0	0	0	0	0	0	0	0	0	0	-1	1	0	1	0	0	1	0	0	0	0	1	0	0	0	1	0	0	0	0	0	0	0	0	0	0	0	0	0	0	0	-1	0	0	0
M059	0	0	0	1	0	0	0	0	0	0	0	0	0	0	1	1	1	0	0	0	0	0	0	0	0	0	0	0	0	1	0	0	0	0	0	1	0	0	0	0	0	0	0	0	0	1	0	0	0
M060	-1	0	0	0	0	0	0	0	0	0	-1	0	0	0	0	1	0	0	0	0	0	0	0	0	0	0	0	0	0	1	0	0	0	0	0	1	0	0	0	0	0	0	0	0	0	1	0	0	0
M061	0	0	0	0	0	1	0	0	0	0	0	0	0	0	0	1	0	0	0	0	0	0	1	0	0	0	0	0	0	1	0	0	0	0	0	0	1	0	0	0	0	0	0	0	0	0	0	0	0
M062	0	0	0	0	0	0	0	0	0	0	0	1	1	0	0	1	1	0	0	1	1	0	0	1	0	0	0	0	1	1	0	0	1	0	0	1	0	1	1	1	1	0	0	0	-1	0	0	1	0
M063	1	0	0	0	0	0	0	0	0	0	0	0	0	0	1	0	0	1	0	0	0	0	0	0	0	1	0	0	0	1	1	0	0	0	0	0	0	0	0	0	0	0	0	0	0	0	0	0	0
M064	1	0	0	1	0	0	0	0	0	0	0	0	0	0	1	1	0	0	0	0	0	0	0	0	0	1	0	0	0	1	1	0	0	0	0	0	0	0	0	0	0	0	0	0	0	0	0	0	0
M065	1	0	0	1	0	0	0	0	0	0	0	0	0	0	1	0	0	0	0	0	0	0	0	0	0	1	0	0	0	1	1	0	0	0	0	0	0	0	0	0	0	0	0	0	0	0	0	0	0
M066	0	0	0	0	0	0	0	0	0	0	0	0	0	0	1	1	0	1	0	0	0	0	0	0	0	0	0	0	0	1	1	0	0	0	0	0	0	0	0	0	0	0	0	0	0	0	0	0	0
M067	0	0	0	1	0	0	0	0	0	0	0	0	0	0	1	0	0	0	0	0	0	0	0	0	0	0	0	0	0	1	1	0	0	0	0	0	0	0	0	0	0	0	0	0	0	0	0	0	0
M068	0	0	0	1	0	0	0	0	0	0	0	0	0	0	1	0	0	0	0	0	0	0	0	0	0	0	0	0	0	1	1	0	0	0	0	0	0	0	0	0	0	0	0	0	0	0	0	0	0
M069	0	0	0	1	0	0	0	0	0	0	0	0	0	0	0	1	1	-1	0	0	1	0	0	0	0	1	0	0	0	1	0	1	0	0	0	0	1	0	0	0	0	0	0	0	-1	0	0	0	0
M070	0	0	0	0	0	0	0	0	0	0	0	0	0	0	0	1	1	0	0	0	0	0	0	0	0	0	0	0	0	1	0	1	0	0	0	-1	0	0	0	0	0	0	0	0	0	0	0	0	0
M071	0	1	1	0	0	0	0	0	1	0	1	1	1	0	0	1	0	1	0	0	1	1	0	0	0	0	0	1	0	1	0	0	1	0	1	1	1	1	0	1	0	1	0	0	0	0	1	1	0
M072	0	0	0	0	0	0	0	0	0	0	0	0	0	0	0	1	0	0	0	0	0	0	0	0	0	0	0	0	0	0	0	0	0	0	0	0	0	0	0	0	0	0	0	0	0	0	0	0	0
M073	0	0	0	0	0	0	0	0	0	0	0	0	0	0	0	1	0	0	0	0	0	0	0	0	0	0	0	0	0	0	0	0	0	0	0	1	0	0	0	0	0	0	0	0	0	0	0	0	0
M074	0	0	0	0	0	1	0	0	0	0	0	0	0	0	0	1	0	0	0	0	0	1	0	0	0	0	0	0	0	0	0	0	0	0	0	0	0	0	0	0	0	0	0	0	0	0	0	0	0
M075	0	0	-1	0	0	0	0	0	0	0	0	0	0	0	0	1	-1	0	0	0	-1	0	0	0	0	0	0	0	0	1	-1	0	0	0	0	0	1	0	0	-1	0	0	0	0	0	0	0	0	0
M076	0	0	0	0	0	0	0	0	0	0	0	0	0	0	1	1	1	1	0	0	0	0	0	0	0	1	-1	0	0	1	0	0	0	0	0	0	1	0	0	0	0	0	0	0	0	1	0	0	0
M077	1	0	0	0	0	0	0	0	0	0	0	0	0	0	0	1	0	0	0	0	0	0	0	0	1	0	0	0	0	1	1	0	0	0	0	1	0	0	0	0	0	0	0	0	0	0	0	0	0
M078	1	0	0	1	0	0	0	0	0	0	0	0	0	0	0	1	1	1	0	0	0	0	0	0	0	-1	0	0	0	1	1	0	0	0	0	0	0	0	0	0	0	0	0	0	0	0	0	0	0
M079	0	0	0	0	0	0	0	0	0	0	0	0	0	0	0	1	1	1	0	0	1	0	0	0	0	0	0	0	0	1	0	1	0	0	0	1	0	0	0	0	0	0	0	0	0	-1	0	0	0
M080	0	0	0	0	0	0	0	0	0	0	0	0	0	1	0	1	0	1	0	0	1	0	0	0	0	0	0	0	0	1	1	1	0	0	0	0	1	0	0	0	0	0	0	0	0	0	0	0	0
M081	1	0	0	0	0	0	0	0	0	0	0	0	0	0	0	1	1	0	0	0	0	0	1	0	0	0	0	0	0	1	0	0	0	0	0	1	1	0	0	0	0	0	0	0	0	0	0	0	0
M082	0	0	0	0	0	0	0	0	0	0	0	0	0	0	0	1	1	0	0	0	1	0	0	0	0	0	0	0	0	1	0	0	0	0	0	0	0	0	0	0	0	0	0	0	0	1	0	0	0
M083	0	0	0	0	0	0	0	0	0	0	0	0	0	0	0	1	1	0	0	0	-1	0	1	0	-1	0	0	0	0	1	0	0	0	0	0	1	1	0	0	0	0	0	0	0	0	0	0	0	0
M084	0	0	0	0	0	0	0	0	0	0	0	0	0	0	0	1	0	0	0	0	0	0	0	0	0	1	0	0	0	1	0	0	0	0	0	0	0	0	0	0	0	0	0	0	0	0	0	0	0
M085	0	0	0	0	0	0	0	0	0	0	0	0	0	0	0	1	0	1	0	0	0	0	0	0	0	0	0	0	0	-1	0	0	0	0	0	0	1	0	0	0	0	0	0	0	0	0	0	0	0
M086	0	0	0	0	0	1	0	0	0	0	0	0	0	0	0	1	0	0	0	0	0	1	0	0	0	0	0	0	0	0	0	1	0	0	0	0	0	0	0	0	0	0	0	0	0	0	0	0	0
M087	0	0	0	0	0	1	0	0	0	0	0	0	0	0	1	1	0	0	0	0	0	1	0	0	0	0	0	0	0	0	0	-1	0	0	0	0	0	0	0	0	0	0	0	0	0	0	0	0	0
M088	0	0	0	0	0	0	0	0	0	0	0	0	0	0	0	1	0	0	0	0	0	0	0	0	0	0	0	0	0	0	0	0	0	0	0	0	0	0	0	0	0	0	0	0	0	0	0	0	0
M089	0	0	0	0	0	0	0	0	0	0	0	0	0	0	0	1	0	1	0	0	0	0	0	0	1	0	0	0	0	0	0	0	0	0	0	-1	0	0	0	0	0	0	0	0	0	0	0	0	0
M090	0	0	0	0	0	0	0	0	0	0	0	0	0	0	0	-1	0	0	0	0	-1	0	0	0	0	0	0	0	0	0	0	0	0	0	0	0	0	0	0	0	0	0	0	0	0	0	0	0	0
M091	0	0	0	0	0	0	0	0	0	0	0	0	0	0	0	1	0	0	0	0	0	-1	0	0	0	0	0	0	0	1	1	0	0	0	0	0	0	0	0	0	0	0	0	0	0	1	0	-1	0
M092	0	0	0	0	0	1	0	0	0	0	0	0	0	0	1	1	0	0	0	0	0	1	0	0	0	0	0	0	0	0	0	0	0	0	0	0	0	0	0	0	0	0	0	0	0	0	0	0	0
M093	0	0	0	0	0	1	0	0	0	0	0	0	0	0	0	1	0	0	0	0	0	1	0	0	-1	0	-1	0	0	0	0	0	0	0	0	1	0	0	0	0	0	0	0	0	0	0	0	0	0
M094	0	0	0	0	0	0	0	0	0	0	0	0	0	0	0	1	0	0	0	0	0	0	0	0	0	0	0	0	0	1	1	1	0	0	0	0	0	0	0	0	0	0	0	0	0	1	0	0	0
M095	0	1	0	0	1	0	1	1	0	0	1	1	1	1	0	1	0	0	0	0	1	1	0	0	0	-1	1	0	1	1	0	0	1	0	0	0	0	1	0	1	0	0	0	1	1	0	1	1	1
M096	0	1	0	0	1	0	-1	1	0	0	1	1	1	1	0	1	0	0	0	0	-1	1	0	0	0	0	1	0	1	1	0	0	1	0	0	0	0	1	0	1	0	0	0	1	1	0	1	1	1
M097	-1	1	0	0	1	0	0	1	-1	0	1	1	0	0	0	1	0	0	0	-1	0	0	0	0	0	1	1	1	0	1	1	0	1	0	0	0	0	1	0	1	0	0	1	0	0	0	-1	-1	1
M098	0	1	0	0	1	0	0	1	1	1	0	0	1	0	1	1	0	1	0	-1	1	1	0	1	0	1	0	0	1	1	0	0	1	0	1	1	0	1	0	1	1	1	1	1	0	0	0	0	1
M099	0	0	0	0	0	0	0	1	1	1	0	0	1	1	1	1	0	1	1	0	1	1	0	1	0	1	0	0	1	1	0	0	0	0	1	0	0	1	0	1	0	0	0	0	0	0	0	0	1
M100	0	0	0	0	0	0	0	0	0	0	0	0	0	0	1	1	1	0	0	0	1	0	0	0	0	1	0	0	0	1	1	0	0	0	0	1	1	0	0	0	0	0	0	0	0	0	0	0	0
M101	1	0	0	0	0	0	0	0	0	0	0	0	0	0	0	1	1	0	0	0	0	0	0	0	0	0	0	0	0	1	0	0	0	0	0	0	1	1	0	0	0	0	0	0	0	0	0	0	0
M102	1	0	0	1	0	0	0	0	0	0	0	0	0	0	0	1	1	0	0	0	0	0	0	0	0	0	0	0	0	1	0	0	0	0	0	0	1	1	0	0	0	0	0	0	0	0	0	0	0
M103	1	0	0	0	0	0	0	0	0	0	0	0	0	0	0	1	1	0	0	0	0	0	0	0	1	1	0	0	0	1	0	0	0	0	0	0	1	0	0	0	0	0	0	0	0	0	0	0	0
M104	0	0	0	0	0	0	0	0	0	0	0	0	0	0	0	1	0	-1	0	0	0	0	0	0	1	1	0	0	0	1	0	0	0	0	0	0	0	1	0	0	0	0	0	0	0	0	0	0	0
M105	0	0	0	0	0	0	0	0	0	0	0	0	0	0	1	1	0	0	0	0	0	1	0	0	0	0	0	0	0	0	0	0	0	0	0	1	0	0	0	0	0	0	0	0	0	0	0	0	0
M106	0	0	0	0	0	0	0	0	0	0	0	0	0	0	1	1	0	0	0	0	0	0	0	0	0	0	0	0	0	0	0	0	0	0	0	1	0	0	0	0	0	0	0	0	0	0	0	0	0
M107	0	0	0	0	0	0	0	0	0	0	0	0	0	0	1	1	0	0	0	0	0	0	0	0	0	0	0	0	0	1	1	0	0	0	0	0	1	0	0	0	0	0	0	0	0	0	0	0	0
M108	0	0	0	0	0	1	0	0	0	0	0	0	0	0	0	1	0	0	0	0	0	0	0	0	0	0	0	0	0	1	1	1	0	0	0	0	0	-1	0	0	0	0	0	0	0	0	0	0	0
M109	0	0	0	0	0	1	0	0	0	0	0	0	0	0	1	1	1	0	0	0	0	0	0	0	0	0	0	0	0	1	1	0	0	0	0	0	1	0	0	0	0	0	0	0	0	0	0	0	0
M110	0	0	0	0	0	0	0	0	0	0	0	0	0	0	0	1	0	0	0	0	0	0	0	0	0	0	0	0	0	0	0	1	0	0	0	0	0	0	0	0	0	0	0	0	0	0	0	0	0
M111	0	0	0	0	0	0	0	0	0	0	0	0	0	1	0	1	0	0	0	0	1	0	0	0	0	0	0	0	0	1	1	1	0	0	0	0	1	0	0	0	0	0	0	0	0	0	0	0	0
M112	0	0	0	0	0	0	0	0	0	0	0	0	0	1	1	1	1	0	0	0	-1	0	0	0	1	0	0	0	0	1	1	-1	0	0	0	0	0	0	0	0	0	0	0	0	0	0	0	0	0
M113	0	0	0	0	0	0	0	0	0	0	0	0	0	0	1	1	1	0	0	0	1	0	0	0	0	0	0	0	0	1	1	1	0	0	0	1	0	0	0	0	0	0	0	0	0	0	0	0	0
M114	0	0	0	0	0	0	0	0	0	0	0	0	0	0	0	1	0	0	0	0	0	0	0	0	1	0	0	0	0	0	0	0	0	0	-1	0	0	0	0	0	0	0	0	0	0	0	0	0	0
M115	0	0	0	0	0	-1	0	0	0	0	0	0	0	0	-1	1	0	0	0	0	0	1	0	0	0	0	0	0	0	0	0	0	0	0	0	0	0	0	0	0	0	0	0	0	0	0	0	0	0
M116	0	0	0	0	0	0	0	0	0	0	0	0	0	0	0	1	0	0	0	0	1	1	0	0	0	0	0	0	0	0	0	0	0	0	0	0	0	0	0	0	0	0	0	0	0	0	0	0	0
M117	1	0	0	0	0	0	0	0	0	0	0	0	0	0	0	1	1	0	0	0	0	0	0	0	0	0	0	0	0	1	0	0	0	0	0	1	0	1	0	0	0	0	0	0	0	0	0	0	0
M118	0	0	0	0	0	0	0	0	0	0	0	0	0	0	1	0	1	0	0	0	1	0	0	0	0	1	0	0	0	1	1	0	0	0	0	0	0	0	0	0	0	0	0	0	0	0	0	0	0
M119	0	0	0	0	0	0	0	0	0	0	0	0	0	0	1	0	1	0	0	0	1	0	0	0	0	1	0	0	0	1	1	0	0	0	0	0	0	0	0	0	0	0	0	0	0	1	0	0	0
M120	1	0	0	0	0	0	0	0	0	0	0	0	0	0	1	0	1	0	0	0	1	0	0	0	0	1	0	0	0	1	1	0	0	0	0	0	0	0	0	0	0	0	0	0	0	-1	0	0	0
M121	0	0	0	0	0	0	0	0	0	0	0	0	0	0	1	1	0	0	0	0	0	0	0	0	0	1	0	0	0	1	0	0	0	1	0	1	0	0	0	0	0	0	0	0	0	0	0	0	0
M122	1	0	0	0	0	1	0	0	0	0	0	0	0	1	0	1	0	0	0	0	0	0	0	0	0	0	0	0	0	1	1	0	0	1	0	0	1	0	0	0	0	0	0	0	0	0	0	0	0
M123	0	0	0	0	0	1	0	0	0	0	0	0	0	0	1	1	0	0	0	0	1	0	0	0	0	1	0	0	0	1	0	0	0	0	0	0	-1	0	0	0	0	0	0	0	0	1	0	0	0
M124	1	0	0	0	0	1	0	0	0	0	0	0	0	0	1	1	0	0	0	0	0	0	0	0	0	1	0	0	0	1	0	0	0	0	0	0	1	0	0	0	0	0	0	0	0	1	0	0	0
M125	1	0	0	0	0	1	0	0	0	0	0	0	0	0	1	1	0	0	0	0	0	0	0	0	0	1	0	0	0	1	0	0	0	0	0	0	1	0	0	0	0	0	0	0	0	1	0	0	0
M126	1	0	0	0	-1	1	0	0	0	0	0	0	0	0	1	1	0	0	0	0	0	0	0	0	0	1	0	0	0	1	0	0	0	0	0	0	1	0	0	0	0	0	0	0	0	1	0	0	0
M127	0	0	0	1	0	0	0	0	0	0	0	1	0	0	0	0	0	0	0	0	1	0	0	0	0	1	0	0	0	1	1	0	0	0	0	0	0	0	0	-1	0	0	0	0	0	0	0	0	0
M128	1	0	0	0	0	0	0	0	0	0	0	1	0	0	-1	1	1	1	0	0	0	0	1	0	-1	0	0	0	0	1	-1	0	0	0	0	0	0	0	0	0	0	0	0	0	0	0	0	0	0
M129	1	0	0	1	0	0	0	0	0	0	0	0	0	0	0	1	0	1	0	0	0	0	0	0	0	0	0	0	0	1	1	0	0	0	0	0	0	0	0	0	0	0	0	0	0	0	0	0	0
M130	1	0	0	0	0	0	0	0	0	0	0	0	0	0	1	1	0	1	0	0	0	0	1	0	0	0	0	0	0	1	1	0	0	0	0	0	0	0	0	0	0	0	0	0	0	0	0	0	0
M131	1	0	0	0	0	0	0	0	0	0	0	0	0	0	0	0	0	0	0	0	0	0	0	0	1	0	0	0	0	1	0	0	0	0	0	0	0	0	0	0	0	0	0	0	0	0	0	0	0
M132	1	0	0	0	0	0	0	0	0	0	0	0	0	0	1	1	0	0	0	0	1	0	0	0	-1	1	0	0	0	1	1	1	0	0	0	0	1	0	0	-1	0	0	0	0	0	0	0	0	0
M133	1	0	0	0	0	0	0	0	0	0	0	0	0	0	1	1	0	0	0	0	0	0	0	0	0	1	0	0	0	1	1	0	0	0	0	0	0	0	0	0	0	0	0	0	0	0	0	0	0
M134	1	0	0	0	0	0	0	0	0	0	0	0	0	0	0	-1	0	0	0	0	0	0	0	0	0	0	0	0	0	1	1	0	0	0	0	0	0	0	0	-1	0	0	0	0	0	0	0	0	0
M135	1	0	0	0	0	0	0	0	0	0	0	0	0	0	0	1	0	0	0	0	1	0	1	0	0	1	0	0	0	1	0	0	0	0	0	0	0	0	0	0	0	0	0	0	0	0	0	0	0
M136	1	-1	0	-1	0	0	0	0	-1	0	0	0	0	0	0	1	0	0	0	0	0	0	0	0	1	1	-1	0	0	1	1	0	0	0	0	0	0	-1	0	-1	0	-1	0	0	0	0	0	0	1
M137	1	0	0	0	0	0	0	0	0	0	0	0	0	0	0	1	0	0	0	0	0	0	0	0	-1	1	0	0	0	1	0	0	0	0	0	0	0	0	0	0	0	0	0	0	0	0	0	0	0
M138	1	0	0	0	0	0	0	0	0	0	0	0	0	0	1	1	0	0	0	0	0	0	1	0	0	0	0	0	0	1	1	0	0	0	0	0	0	0	0	0	0	0	0	0	0	0	0	-1	0
M139	0	0	0	0	0	-1	0	0	0	0	0	0	0	1	0	1	0	0	0	0	1	0	0	0	0	1	0	0	0	1	0	1	0	0	0	0	0	0	0	1	0	0	0	0	0	1	0	0	0
M140	1	0	0	0	0	0	0	0	0	0	0	0	0	0	0	1	0	1	0	0	1	0	0	0	1	1	0	0	0	1	1	1	0	0	0	0	0	0	0	0	0	0	0	0	0	0	0	0	0
M141	1	0	0	0	0	0	0	0	0	0	0	0	0	0	1	1	0	0	0	0	1	0	0	0	0	0	0	0	0	1	1	0	0	0	0	1	1	0	0	0	0	0	0	0	0	0	0	0	0
M142	0	0	0	0	0	0	0	0	0	0	0	0	0	0	0	1	0	0	0	0	0	0	0	0	0	1	0	0	0	1	0	0	0	0	0	0	0	0	0	0	0	0	0	0	0	0	0	-1	0
M143	-1	0	0	0	0	-1	0	0	0	0	0	0	0	0	0	1	0	1	0	0	-1	0	0	0	1	0	0	0	0	1	1	0	0	0	0	0	0	0	0	0	0	0	0	0	0	0	0	0	0
M144	0	0	0	0	0	0	0	0	0	0	0	0	0	0	1	1	0	1	0	0	0	0	0	0	0	1	0	0	0	1	1	0	0	0	0	0	0	0	0	0	0	0	0	0	0	0	0	0	0
M145	0	0	0	0	0	0	0	0	0	0	0	0	0	0	0	1	0	1	0	0	0	0	0	0	1	1	0	0	0	1	1	0	0	0	0	0	1	0	0	0	0	0	0	0	0	0	0	0	0
M146	0	0	0	0	0	0	0	0	0	0	0	0	0	0	0	-1	0	1	0	0	0	0	0	0	1	1	0	0	0	1	1	0	0	0	0	0	0	0	0	0	0	0	0	0	0	0	0	0	0
M147	-1	0	0	0	0	0	0	0	0	0	0	0	0	0	0	1	0	0	0	0	0	0	0	0	0	0	0	0	0	1	1	0	0	0	0	0	0	0	0	0	0	0	-1	0	0	0	0	0	0
M148	0	0	0	0	0	0	0	0	0	-1	0	0	0	0	0	-1	0	0	0	0	0	0	0	0	0	0	0	0	0	1	0	0	0	0	0	-1	1	0	0	0	0	0	0	0	0	0	0	0	0
M149	0	0	0	0	0	0	0	0	0	0	0	0	0	0	0	1	0	0	0	0	0	0	0	0	0	0	0	0	0	1	1	0	0	0	0	1	1	0	0	0	0	0	0	0	0	0	0	0	0
M150	1	0	0	0	0	0	0	0	0	0	0	0	0	0	0	0	0	0	0	0	0	0	0	0	0	0	0	0	0	1	-1	0	0	0	0	0	0	0	0	0	0	0	0	0	0	1	0	0	0
M151	0	0	0	0	0	0	0	0	0	0	0	0	0	0	0	0	0	1	0	0	0	0	0	0	0	1	0	0	0	1	0	-1	0	0	0	0	1	0	0	0	0	0	0	0	0	0	0	0	0
M152	0	0	0	0	0	0	0	0	0	0	1	1	0	0	0	1	0	0	1	-1	0	0	0	0	0	0	0	0	0	-1	1	0	0	0	0	1	0	0	0	0	0	0	0	0	0	0	0	0	0
M153	0	0	0	0	0	0	0	0	0	0	0	0	0	0	0	1	0	1	1	1	-1	0	1	0	0	1	0	0	0	1	1	0	0	0	0	1	0	0	0	0	0	1	0	0	0	0	0	0	0
M154	0	1	0	1	0	0	0	0	0	1	0	0	1	0	1	1	0	0	0	1	1	1	1	0	0	0	0	0	0	1	0	1	0	0	0	0	0	1	0	1	0	1	0	0	0	0	0	1	0
M155	0	0	0	0	0	0	0	0	0	0	1	1	0	0	0	1	0	0	1	1	1	0	1	0	1	0	0	0	0	1	0	0	0	0	0	0	0	1	0	1	0	1	0	0	0	0	0	0	0
M156	1	0	0	0	0	0	0	0	0	0	1	1	0	0	0	1	0	0	1	1	0	0	1	0	0	0	0	0	0	1	1	0	0	0	0	1	0	0	0	0	0	1	0	0	0	0	0	0	0
M157	0	0	0	0	0	0	0	1	0	0	0	1	0	0	0	-1	0	0	-1	0	0	0	0	0	0	1	0	0	0	1	0	0	0	0	-1	1	0	0	0	0	0	0	0	0	0	0	0	0	0
M158	1	1	0	1	0	0	0	1	1	0	1	1	1	0	0	1	0	1	1	1	1	1	0	0	0	0	0	0	0	1	1	0	0	1	0	0	0	1	0	1	1	1	1	0	1	0	0	1	1
M159	1	1	0	1	0	0	0	1	1	0	1	1	1	0	0	1	0	1	1	1	1	1	0	0	0	0	0	0	0	1	1	0	0	1	0	0	0	1	0	1	1	1	1	0	1	0	0	1	1
M160	0	1	1	1	0	0	0	0	1	0	1	1	-1	1	1	1	0	0	0	1	1	1	1	0	0	1	0	1	0	1	0	1	0	0	0	0	0	-1	1	1	0	1	1	0	0	0	0	1	0
M161	1	1	0	1	0	0	0	1	1	0	1	1	1	0	0	1	0	1	1	1	1	1	0	0	0	0	0	0	0	1	1	0	0	1	0	0	0	1	0	1	1	1	1	0	1	0	0	1	1
M162	0	1	0	0	0	1	0	0	0	1	1	1	1	1	0	1	0	1	0	1	1	0	0	0	0	0	0	0	1	1	1	0	0	1	0	0	0	1	0	1	1	0	0	0	1	0	1	1	1
M163	1	1	0	0	0	0	0	0	1	1	0	1	0	1	1	1	0	1	0	1	0	1	0	0	0	1	0	0	0	1	0	0	0	0	1	1	0	0	0	1	0	0	1	0	0	0	0	1	0
M164	0	0	0	0	0	1	0	0	0	0	0	0	0	1	0	0	1	0	0	0	0	0	0	0	0	0	0	0	0	1	0	0	0	0	0	0	0	0	0	0	0	0	0	0	0	1	0	0	0
M165	0	0	0	0	0	0	0	0	0	0	0	0	0	0	0	-1	0	0	0	0	0	0	0	0	1	1	0	0	0	1	1	0	0	0	0	0	0	0	0	0	0	0	0	0	0	1	0	0	0
M166	0	0	0	0	0	0	0	0	0	0	0	0	0	0	0	0	0	0	0	0	0	0	0	0	0	0	0	0	0	1	0	0	0	0	0	0	0	0	0	1	0	0	0	0	0	0	0	0	0
M167	1	1	0	1	0	1	1	-1	1	1	0	1	1	1	0	1	0	1	0	1	1	0	0	0	0	0	0	0	1	1	0	0	1	0	1	0	0	1	0	1	1	1	0	0	0	-1	0	1	1
M168	-1	0	0	0	0	0	0	0	0	0	0	0	0	0	0	1	0	0	0	0	0	0	0	0	0	0	0	0	0	1	0	0	0	0	0	0	0	0	0	1	-1	0	0	0	0	0	0	0	0
M169	0	1	0	1	0	1	1	1	1	0	0	1	1	1	0	1	0	1	1	0	1	0	0	1	0	0	1	1	1	1	1	0	0	0	0	1	0	1	0	1	1	0	0	0	0	0	0	1	1
M170	1	1	0	1	0	1	1	0	1	1	0	1	1	1	0	1	0	1	0	1	1	0	0	0	0	0	0	0	1	1	0	0	1	0	1	0	0	1	0	1	1	1	0	0	0	0	0	1	1
M171	1	0	0	0	0	0	0	0	0	0	0	0	0	0	0	1	0	1	0	0	0	0	0	0	0	0	0	0	0	1	1	0	0	0	0	0	0	0	0	1	0	0	0	0	0	0	0	0	0
M172	0	0	0	-1	0	0	0	0	0	0	0	0	0	0	0	0	0	0	0	0	0	0	1	0	0	1	0	0	0	1	1	1	0	0	0	0	0	0	0	0	0	0	0	0	0	0	0	0	0
M173	0	0	0	1	0	0	0	0	0	0	0	0	0	0	1	0	0	0	0	0	0	0	1	0	0	1	0	0	0	1	0	1	0	0	0	0	0	0	0	0	0	0	0	0	0	0	0	-1	0
M174	0	0	0	1	0	0	0	0	0	0	0	1	0	0	1	0	0	0	0	0	1	0	1	0	0	1	0	0	0	1	1	1	0	0	0	0	0	0	0	0	0	0	0	0	0	0	0	0	0
M175	0	0	0	1	0	0	0	0	0	0	0	1	0	0	1	0	0	0	0	0	1	0	1	0	0	1	0	0	0	1	1	1	0	0	0	0	0	0	0	0	0	0	0	0	0	0	0	0	0
M176	1	0	0	0	0	0	0	0	0	0	0	0	0	0	0	0	0	0	0	0	0	0	1	0	0	0	0	0	0	1	1	0	0	0	0	1	0	0	0	0	0	0	0	0	0	0	0	0	0
M177	0	0	0	0	0	0	0	1	0	0	0	0	0	0	1	0	0	0	0	0	1	0	0	0	0	0	0	0	0	1	1	0	0	0	0	0	0	0	0	0	0	0	0	0	0	0	0	0	0
M178	0	1	0	1	0	1	1	0	1	1	0	1	0	1	0	1	0	1	1	1	0	0	0	0	0	0	0	1	0	1	1	0	0	1	0	0	0	1	0	1	1	0	0	0	0	0	1	-1	1
M179	0	0	0	0	0	0	0	0	0	1	0	1	1	1	1	1	0	1	0	1	1	0	1	1	0	0	1	0	0	1	0	0	1	0	1	0	0	1	1	1	1	1	1	0	0	0	1	1	0
M180	0	-1	-1	0	0	0	0	0	-1	-1	0	1	0	0	1	1	0	1	-1	1	0	0	0	1	0	0	0	1	0	-1	-1	0	-1	-1	0	0	0	0	0	-1	0	0	-1	1	0	0	-1	0	1
M181	0	1	0	0	1	0	1	0	0	1	0	1	0	-1	-1	1	0	0	0	1	0	0	0	1	0	0	1	1	0	1	0	0	0	0	1	0	0	0	1	1	1	1	0	0	0	0	-1	0	0
M182	0	1	0	0	1	1	1	0	0	1	0	1	0	0	0	1	0	1	1	1	1	0	1	1	0	0	0	1	1	1	0	0	0	0	1	0	0	0	1	1	1	0	1	0	1	0	1	0	0
M183	0	1	1	1	0	0	0	1	1	0	1	1	1	1	0	1	0	1	1	1	1	0	1	0	1	0	1	1	1	1	0	0	1	0	1	0	0	1	0	1	1	0	0	1	1	0	0	1	1
M184	0	1	1	0	1	0	0	1	1	1	1	1	0	0	0	1	0	1	1	1	1	1	0	1	0	0	0	0	0	1	0	0	0	0	1	0	0	0	1	1	0	1	0	0	1	0	0	1	1
M185	0	1	1	1	0	0	1	1	0	1	1	1	1	1	-1	1	0	1	0	1	0	0	0	0	1	1	0	0	1	1	1	0	0	0	1	0	-1	1	-1	1	0	1	0	0	0	-1	0	0	0
M186	-1	1	1	0	0	0	1	1	1	1	1	1	1	1	0	1	0	1	0	1	1	0	0	0	0	1	1	0	1	1	1	0	0	0	1	0	0	1	-1	1	0	1	0	1	1	0	0	1	1
M187	0	1	0	0	0	0	0	-1	0	1	0	1	1	1	1	1	0	1	1	1	1	1	1	1	0	0	0	0	0	1	0	0	0	1	1	0	0	1	1	1	0	0	0	0	0	0	0	1	1
M188	0	1	0	0	1	1	0	1	1	1	0	0	1	0	0	1	0	0	1	1	1	1	0	0	0	0	0	0	1	1	1	0	0	0	1	0	0	1	1	1	0	0	0	1	0	0	0	0	1
M189	0	0	0	1	0	-1	0	1	1	1	0	1	1	1	1	1	0	0	0	1	1	0	0	0	0	1	0	0	1	1	1	0	0	0	1	0	0	1	0	1	0	0	1	0	0	0	1	1	1
M190	0	1	0	0	1	0	0	1	0	1	1	1	1	0	0	1	0	0	1	0	1	1	0	0	0	1	1	1	0	1	1	0	0	0	0	0	0	1	1	1	0	1	0	1	1	0	0	1	1
M191	0	1	0	0	0	0	1	1	1	0	1	1	1	1	0	1	0	0	1	1	0	0	0	1	0	0	0	0	1	1	1	0	1	0	1	0	0	1	0	0	1	1	0	1	1	0	0	1	1
M192	1	1	0	0	1	0	0	-1	1	0	1	1	1	1	0	1	0	0	1	0	1	1	0	1	1	0	1	0	1	1	0	0	1	0	0	0	0	1	0	1	1	0	1	-1	0	0	1	1	1
M193	0	0	0	-1	0	0	1	0	1	0	1	1	1	1	1	1	1	1	0	1	1	1	0	1	0	0	1	1	1	1	0	1	0	0	0	0	0	1	0	1	1	0	1	1	1	0	1	1	1
M194	0	1	0	1	0	0	0	0	0	0	0	1	1	1	0	1	1	1	0	1	0	0	0	0	1	0	1	1	0	1	0	1	1	0	1	1	0	1	-1	1	1	0	0	1	-1	1	-1	1	1
M195	0	0	0	1	0	0	0	0	0	1	1	1	1	1	0	1	1	1	1	1	1	1	0	0	0	0	1	1	1	1	0	0	0	0	1	0	0	1	0	1	1	1	0	1	0	0	1	1	1
M196	1	1	0	0	0	0	1	0	1	0	1	1	1	1	0	1	0	1	1	1	1	0	0	0	0	0	0	1	1	1	0	0	0	0	0	0	0	1	1	1	1	0	0	0	0	0	1	1	1
M197	0	1	0	0	0	0	0	1	1	0	0	1	1	1	1	1	1	0	0	1	0	0	0	1	0	0	0	1	1	1	0	0	0	0	0	0	0	1	-1	1	1	0	0	1	1	0	1	1	1
M198	1	1	0	1	1	1	1	0	0	1	0	1	1	1	1	1	1	0	1	1	1	1	0	0	0	0	0	0	0	1	0	1	1	0	1	1	0	1	1	1	1	1	1	0	1	0	0	1	0
M199	1	0	0	1	1	1	0	1	0	0	1	1	1	1	1	1	0	0	0	1	0	0	0	0	0	0	1	0	0	1	1	1	1	0	1	1	0	1	1	1	0	1	0	0	1	0	0	0	0
M200	1	0	1	0	1	1	1	0	0	0	0	1	1	0	1	1	0	0	0	1	0	0	0	0	0	0	1	0	1	1	1	1	1	0	1	1	0	1	-1	1	0	0	1	0	1	0	1	0	0
M201	0	1	0	1	0	0	0	0	1	1	0	1	1	0	0	1	0	1	1	1	1	0	0	1	0	1	1	0	1	1	0	0	0	0	0	0	0	1	0	1	1	1	0	0	1	0	0	1	1
M202	0	1	0	0	0	0	0	0	1	1	0	1	0	0	0	1	0	1	-1	1	1	0	0	1	0	0	1	0	1	1	0	0	0	0	0	0	0	1	0	1	1	1	0	0	1	0	0	1	1
M203	1	0	0	1	1	1	0	1	1	1	1	1	1	0	0	1	0	0	0	1	1	1	1	1	1	0	0	1	1	1	0	0	1	0	1	1	0	1	0	1	1	0	0	0	0	0	0	1	0
M204	1	1	1	1	1	1	1	-1	1	1	1	1	1	1	1	1	1	1	1	1	1	1	-1	1	1	1	-1	1	-1	1	1	1	1	1	1	1	-1	1	1	1	1	1	1	1	1	1	1	1	1
M205	0	1	0	1	0	0	0	1	1	1	0	1	1	1	0	1	0	0	0	1	1	0	0	0	0	1	0	1	1	1	0	0	0	0	1	0	0	1	1	1	0	1	-1	0	1	0	1	1	0
M206	1	0	0	-1	0	0	1	1	1	1	0	1	1	0	1	1	0	1	-1	1	1	1	0	-1	0	1	1	0	0	1	0	0	0	0	1	0	0	1	1	1	1	0	0	0	1	0	0	-1	1
M207	0	0	0	0	0	1	-1	0	1	-1	-1	1	1	0	0	1	0	1	-1	1	1	0	0	1	1	0	1	1	0	1	1	0	1	0	0	0	0	1	1	1	0	1	0	0	0	0	0	1	-1
M208	0	1	1	0	0	0	0	1	0	1	1	1	1	0	0	1	0	1	0	1	1	0	0	0	0	0	0	0	0	1	0	0	0	0	1	0	0	1	0	1	1	0	1	1	0	0	0	1	1
M209	0	0	0	0	0	1	0	1	0	1	0	1	1	0	1	1	0	0	1	1	1	1	0	1	0	0	0	0	0	1	0	0	0	1	1	0	0	1	0	1	1	0	1	0	0	0	0	0	1
M210	0	1	0	0	0	0	0	1	1	0	1	0	1	0	0	1	0	1	1	1	1	0	0	1	0	0	0	1	1	1	0	0	1	1	1	0	0	1	1	1	1	1	0	1	0	0	1	1	1
M211	1	1	0	0	0	0	0	1	1	0	0	1	1	0	0	1	0	1	1	1	1	0	0	0	0	0	0	0	1	1	0	0	0	0	1	0	0	1	-1	1	0	0	0	1	1	0	1	0	1
M212	1	1	-1	0	1	1	1	0	1	0	1	1	0	0	-1	1	0	0	1	1	0	0	0	1	0	0	0	1	0	1	0	0	-1	0	1	0	0	1	1	1	0	1	0	0	0	0	0	-1	1
M213	1	1	0	1	1	1	0	0	1	0	0	1	1	1	0	1	0	1	1	1	1	1	0	0	0	0	1	0	1	1	1	0	0	1	0	0	0	1	1	1	1	1	1	0	0	0	1	1	1
M214	1	1	0	0	0	0	0	1	1	0	0	1	1	0	0	1	0	1	1	1	1	1	0	0	0	0	1	0	0	1	0	0	0	0	1	0	0	1	1	1	1	1	0	0	1	0	0	0	1
M215	0	1	1	0	1	0	0	1	1	1	0	1	1	1	0	1	0	1	1	0	1	1	0	1	0	1	0	1	0	1	0	0	1	0	1	1	0	1	0	1	1	1	0	0	0	1	1	1	0
M216	0	1	0	0	0	0	1	0	1	0	1	1	1	1	0	1	0	0	0	1	1	1	0	1	0	0	0	0	0	1	1	0	0	1	1	0	0	1	1	1	1	1	0	0	0	0	1	1	1
M217	0	1	1	1	0	0	1	1	1	0	1	1	1	1	0	1	0	0	0	1	0	1	0	1	0	1	0	1	0	1	1	0	0	1	1	0	0	1	1	1	0	1	0	0	0	0	0	1	1
M218	1	1	1	1	1	0	1	1	1	0	0	1	1	1	0	1	0	0	0	1	1	1	0	1	0	0	0	1	0	1	0	0	0	1	0	1	0	1	1	1	0	1	1	0	0	0	0	1	1
M219	1	1	0	0	0	0	1	1	0	0	0	1	1	0	0	1	0	0	-1	1	1	1	0	0	0	0	0	0	0	1	0	0	0	0	0	0	0	1	1	1	1	1	1	1	0	0	1	1	0
M220	1	1	0	0	0	0	1	-1	0	0	0	1	1	0	0	1	0	0	1	1	1	1	0	0	0	-1	0	0	0	1	0	0	0	0	0	0	0	1	-1	1	1	1	1	1	0	0	1	1	0
M221	1	1	0	1	0	0	1	1	1	0	1	1	1	0	0	1	0	0	1	1	1	0	0	1	1	1	1	0	1	1	0	0	1	0	0	-1	0	1	1	1	0	0	0	1	1	0	0	1	1
M222	0	0	0	1	1	0	0	1	1	0	0	1	1	1	0	1	0	1	0	-1	1	0	0	0	1	0	0	0	0	1	0	0	0	0	1	1	0	1	0	1	0	0	0	0	0	0	1	1	1
M223	0	0	0	1	0	0	1	1	1	1	0	1	1	0	0	1	0	1	0	1	1	0	0	0	0	0	0	1	0	1	0	0	1	1	1	1	0	1	0	1	1	1	1	0	0	0	1	0	0
M224	1	1	0	0	0	0	0	1	1	0	0	1	1	0	1	1	0	0	0	1	1	1	1	1	0	0	0	0	1	1	0	0	0	0	1	0	0	1	1	1	0	1	0	0	0	0	0	1	1
M225	1	-1	0	0	0	0	0	-1	1	0	0	-1	0	0	1	1	0	1	0	-1	0	1	0	-1	0	0	1	0	1	-1	0	0	0	0	1	0	0	0	1	1	1	0	0	0	0	0	0	0	1
M226	1	0	0	0	1	0	1	0	1	0	0	1	1	1	0	1	0	0	0	1	1	0	0	1	1	0	0	0	1	1	1	0	0	0	0	0	0	1	0	1	1	1	1	0	1	0	0	1	1
M227	0	-1	1	0	0	0	0	0	0	1	0	1	0	0	0	1	0	1	1	0	1	0	0	0	0	0	0	1	-1	1	0	0	0	0	-1	0	0	-1	1	1	1	0	-1	-1	0	0	0	-1	0
M228	0	1	0	0	1	0	0	1	1	1	0	1	1	0	0	1	0	1	1	1	1	0	0	0	0	0	0	0	1	1	1	0	1	0	1	0	0	1	0	1	0	1	1	1	0	0	0	1	0
M229	0	1	1	0	0	0	0	0	1	0	0	1	1	1	1	1	0	1	1	1	1	0	0	0	0	0	0	1	1	1	0	0	0	0	0	0	0	1	0	1	1	0	0	1	0	0	0	0	-1
M230	0	1	1	0	0	0	0	0	1	-1	1	1	1	-1	1	1	1	1	1	1	1	1	1	0	0	0	0	1	0	1	0	0	0	0	0	0	0	1	1	1	1	1	0	0	0	-1	0	0	0
M231	0	0	0	0	1	0	0	0	0	0	0	0	0	0	0	1	0	0	0	1	1	0	0	0	0	0	0	0	0	1	-1	0	0	0	1	1	0	0	1	1	0	1	0	0	1	0	0	0	0
M232	0	0	1	1	0	0	0	0	1	0	1	1	1	0	0	1	0	1	1	1	1	0	1	0	0	1	0	1	1	1	1	0	1	0	1	0	0	1	1	1	1	1	1	1	0	0	1	1	0
M233	0	0	0	0	0	0	0	1	1	0	1	1	1	1	1	1	0	1	0	1	0	0	1	0	0	1	0	0	1	1	0	0	1	1	0	0	0	1	1	1	1	0	1	0	1	0	0	1	1
M234	-1	1	0	0	0	0	0	1	1	0	1	1	1	1	0	1	0	1	0	1	1	1	0	1	0	0	0	0	1	1	1	0	1	0	0	1	0	0	0	1	1	0	1	1	0	0	0	0	0
M235	0	1	0	1	0	0	0	1	1	0	1	1	1	1	0	1	0	0	0	1	1	1	1	0	0	0	1	0	1	1	0	1	1	0	1	1	0	1	0	1	1	1	0	1	0	0	0	1	0
M236	0	1	0	0	0	0	0	0	0	0	1	1	1	0	0	1	0	0	-1	0	1	1	0	0	0	0	1	0	1	1	0	1	1	0	1	0	0	1	0	1	1	1	0	1	1	0	1	1	0
M237	0	0	0	0	0	0	0	1	1	0	1	1	1	0	0	1	0	0	0	1	0	1	0	1	1	0	1	1	1	1	1	1	0	0	0	1	0	0	0	1	1	1	1	1	0	0	0	1	1
M238	-1	1	0	1	0	0	0	1	1	0	1	1	1	0	0	1	0	1	-1	1	1	-1	-1	1	0	0	-1	0	1	1	-1	0	1	1	0	0	0	1	0	1	1	1	-1	0	-1	0	0	1	1
M239	0	1	1	0	0	0	0	0	-1	1	-1	-1	1	0	0	1	0	0	0	0	1	0	-1	1	0	0	0	1	1	1	0	0	1	0	0	1	0	0	0	1	1	0	0	0	1	0	0	1	0
M240	0	-1	0	0	0	0	0	1	1	0	1	1	-1	1	1	1	0	1	-1	1	-1	1	0	-1	-1	0	-1	-1	1	1	-1	1	0	0	0	0	0	1	0	1	1	-1	-1	-1	-1	0	0	0	1
M241	0	1	0	0	0	1	0	1	1	0	1	1	1	1	0	1	0	1	0	1	0	1	1	0	1	-1	1	0	0	1	0	1	0	0	0	0	0	1	0	1	1	0	1	1	1	0	1	1	1
M242	0	1	0	0	0	0	0	1	1	-1	1	1	1	1	0	1	0	0	1	1	0	1	0	0	0	0	0	0	1	1	0	0	1	0	1	0	0	1	0	0	1	1	0	0	0	0	0	1	0
M243	0	1	0	0	0	0	0	0	1	0	1	1	1	1	0	1	0	1	0	1	0	1	0	1	0	0	0	0	1	1	0	1	1	0	0	0	0	1	0	1	1	1	0	0	0	1	1	1	1
M244	1	1	0	0	0	0	0	1	1	0	0	1	1	1	1	1	0	1	0	1	0	1	0	1	0	-1	1	0	1	0	0	0	1	0	1	0	0	1	1	1	1	0	0	0	0	0	0	1	1
M245	0	1	0	0	0	0	0	0	1	1	1	1	1	0	0	1	0	1	0	1	1	0	0	1	0	0	0	0	0	1	0	0	0	1	1	0	0	1	0	1	0	1	0	0	0	0	0	0	0
M246	0	1	0	0	0	0	1	1	1	0	0	0	1	1	0	1	0	0	0	1	0	1	0	0	0	1	0	0	1	1	1	0	0	0	1	1	0	1	1	1	1	0	0	0	1	-1	0	0	1
M247	0	0	0	0	0	0	1	1	0	0	1	1	1	1	1	1	0	0	-1	1	1	0	0	1	0	0	1	0	0	1	0	0	1	0	1	1	0	1	0	1	0	1	1	0	1	0	0	0	1
M248	1	1	0	0	0	0	0	1	1	0	0	1	1	1	0	1	0	0	1	1	1	1	0	0	0	0	1	1	1	1	0	1	1	1	1	1	0	1	0	1	1	0	1	1	1	0	1	1	0
M249	1	1	0	0	0	-1	0	1	1	0	0	0	0	0	0	1	0	0	0	1	1	1	0	0	0	0	1	1	0	1	0	0	1	1	1	0	0	1	0	1	0	0	0	0	1	0	-1	1	0
M250	0	1	0	0	0	0	0	1	1	0	0	1	1	1	1	1	0	0	1	1	1	0	0	0	0	1	1	1	1	1	1	0	1	1	1	0	0	1	0	1	1	1	1	0	1	1	1	1	1
M251	1	1	0	1	1	0	0	1	1	0	0	1	-1	1	1	1	0	1	0	1	1	0	0	1	1	1	1	1	0	1	0	0	1	0	1	0	0	1	1	1	1	0	1	1	1	0	1	1	1
M252	0	1	0	0	1	0	0	1	1	0	1	0	1	0	0	1	0	0	0	1	0	1	0	1	1	0	1	0	1	1	0	1	1	0	0	1	0	1	0	1	0	1	0	0	1	0	0	0	0
M253	0	1	0	0	0	0	0	0	1	1	1	1	1	0	0	1	0	-1	1	1	0	0	0	0	1	0	0	0	0	1	0	0	1	1	1	1	0	1	0	1	0	1	0	0	1	1	1	1	1
M254	1	1	0	1	0	0	0	0	-1	0	1	1	1	1	1	1	0	1	0	1	0	1	0	1	0	0	0	1	0	1	0	0	0	0	0	0	0	1	0	1	0	0	0	1	0	0	1	0	-1
M255	1	1	0	0	0	0	0	1	0	0	1	1	1	1	0	1	0	1	1	1	1	0	0	1	0	0	1	1	0	1	1	0	0	1	0	0	0	1	0	1	0	0	0	1	1	0	1	0	1
M256	1	1	0	1	0	0	0	0	1	0	1	1	1	1	1	1	0	1	1	1	0	1	0	1	0	0	1	0	0	1	1	0	0	0	1	0	0	1	0	1	1	1	0	1	0	0	1	0	1
M257	0	1	0	1	0	0	1	1	0	0	1	1	1	1	0	1	0	1	1	1	0	1	0	0	0	0	0	0	0	1	0	0	0	1	0	0	0	1	0	1	1	1	0	0	1	0	1	1	1
M258	0	1	0	1	0	0	1	1	0	0	1	1	1	0	0	1	0	1	1	0	0	1	0	1	0	0	0	0	0	1	1	0	0	1	0	0	0	1	0	1	1	1	0	0	1	0	1	1	0
M259	1	1	1	0	0	-1	1	0	-1	0	1	1	1	1	0	1	0	1	0	1	1	1	0	0	0	0	1	1	0	1	1	0	1	0	1	0	0	1	0	1	1	1	0	0	1	0	0	1	1
M260	0	1	1	0	0	0	1	1	1	0	1	1	1	1	0	1	0	1	0	1	1	1	0	1	0	0	1	1	1	1	0	1	1	0	1	0	0	1	0	1	1	0	0	0	1	0	0	1	1
M261	0	1	1	0	0	0	1	1	1	0	1	1	1	0	0	1	0	0	1	1	1	0	0	1	0	-1	1	1	0	1	0	0	1	0	1	-1	0	1	0	1	1	0	-1	0	0	0	0	1	1
M262	1	1	0	0	0	0	1	0	1	0	1	1	1	1	0	1	0	1	0	0	0	0	0	1	0	0	1	0	0	1	1	0	1	0	1	0	0	1	0	1	1	0	0	0	1	0	0	1	0
M263	0	1	1	1	0	0	1	1	1	1	1	1	1	1	0	1	0	0	1	1	1	1	0	1	0	1	1	1	0	1	1	0	1	1	1	0	0	1	1	1	0	1	0	0	1	0	1	1	1
M264	1	1	0	0	0	0	1	1	1	0	0	1	1	0	0	1	0	0	1	1	1	1	0	1	0	0	1	1	1	1	1	0	1	0	1	0	0	1	0	1	-1	1	0	0	0	0	0	1	1
M265	0	0	0	0	0	0	0	1	0	0	1	1	1	0	1	1	1	0	1	1	1	0	0	0	0	0	1	0	1	1	0	0	1	0	1	0	0	1	0	1	0	0	0	0	0	1	0	1	0
M266	1	1	0	0	0	0	1	1	0	0	1	1	1	0	1	1	1	0	0	0	1	0	0	0	1	1	1	0	1	1	0	1	0	0	1	0	0	1	0	1	0	0	0	0	1	0	0	1	1
M267	0	-1	0	0	0	0	-1	1	-1	0	0	1	0	0	-1	1	0	0	0	1	1	0	0	-1	0	1	1	0	0	1	-1	0	1	0	1	0	0	1	0	1	0	1	0	0	0	0	0	0	0
M268	1	0	0	0	0	0	0	0	1	0	1	1	1	0	0	1	1	1	1	1	0	1	0	0	0	0	1	1	1	1	0	1	0	0	0	0	0	1	1	1	1	0	0	0	0	0	1	1	0
M269	1	1	0	0	0	1	1	0	1	0	1	1	1	1	0	1	1	1	1	1	0	0	0	1	0	0	1	0	0	1	0	1	0	0	1	0	0	1	0	1	1	0	0	0	0	0	0	1	1
M270	0	1	0	0	1	0	0	0	1	0	0	1	1	0	0	1	0	1	1	1	0	1	0	1	0	0	1	0	1	1	1	1	1	0	1	1	0	1	0	1	1	0	1	1	0	0	1	1	1
M271	1	0	0	-1	1	0	0	0	0	0	0	1	0	1	1	1	1	-1	0	-1	0	0	0	0	0	0	0	1	0	1	1	0	0	0	0	0	1	1	0	1	0	0	0	0	0	0	1	0	0
M272	1	1	0	0	1	-1	0	0	0	0	0	1	0	1	1	1	0	1	1	0	0	0	0	0	0	0	1	0	0	1	1	0	0	0	0	0	0	1	0	0	0	0	0	0	0	0	0	1	0
M273	1	0	0	1	0	0	0	0	0	0	1	1	0	0	1	1	0	0	0	0	1	0	0	0	0	1	1	0	0	1	1	0	0	0	0	1	1	0	0	1	0	0	0	0	0	1	0	0	0
M274	-1	1	0	0	0	0	1	1	0	0	0	1	1	0	0	1	0	0	1	1	1	1	0	0	0	1	1	1	0	1	1	0	0	1	1	0	0	0	0	1	0	0	0	0	1	0	0	1	1
M275	0	1	0	0	1	0	0	1	0	-1	1	0	1	0	0	1	0	1	1	1	1	1	0	1	0	0	1	0	0	1	0	0	1	0	1	-1	0	1	1	0	1	1	1	1	0	0	0	1	-1
M276	0	0	0	1	1	0	0	1	1	0	1	1	1	0	0	1	0	1	1	1	1	1	0	0	0	0	1	0	1	1	0	0	1	1	1	0	0	1	0	0	1	1	1	0	0	0	1	1	1
M277	0	1	0	1	0	0	0	0	1	0	1	1	1	1	1	1	0	1	1	1	1	1	0	0	-1	1	1	1	0	1	-1	1	0	0	0	1	0	1	0	1	1	1	0	0	0	0	-1	0	1
M278	0	1	0	1	0	1	0	1	1	1	1	1	1	1	0	1	0	1	1	1	1	0	0	1	0	0	0	0	0	1	0	0	0	0	0	0	0	1	0	1	0	1	0	1	0	0	0	0	1
M279	1	1	0	1	1	1	0	1	1	1	0	1	1	1	1	1	0	0	1	1	1	1	0	1	0	0	1	0	0	1	0	0	0	0	0	0	0	1	0	1	0	1	0	1	0	0	0	1	1
M280	1	1	0	1	1	1	0	1	1	1	0	1	1	1	1	1	0	0	1	1	0	1	0	1	0	0	1	0	0	1	0	0	0	0	0	0	0	1	0	1	0	0	0	1	0	0	0	1	1
M281	0	-1	0	0	1	0	1	1	1	0	0	1	1	1	0	1	0	1	0	1	1	1	0	0	0	0	0	1	0	1	0	0	0	0	1	1	0	1	0	1	0	1	0	1	0	0	1	0	1
M282	1	0	0	1	0	1	0	1	1	1	1	1	1	1	1	1	0	1	1	1	1	0	0	0	0	0	1	0	0	1	0	0	0	0	0	0	0	1	0	1	0	1	0	1	0	0	0	0	1
M283	0	0	0	0	0	0	0	1	0	0	0	0	1	1	0	-1	0	0	0	0	1	1	0	1	1	0	0	1	1	1	1	0	1	1	0	0	0	1	0	1	0	1	0	0	0	1	0	0	1
M284	1	1	0	1	1	1	0	0	1	0	0	1	1	1	0	1	0	1	1	1	1	1	0	0	0	0	1	0	1	1	1	0	0	1	0	0	0	1	1	1	1	1	1	0	0	0	1	1	1
M285	0	1	0	0	0	0	0	1	1	0	1	1	1	0	0	1	0	1	0	1	1	1	0	1	0	0	0	0	1	1	0	0	1	1	1	1	0	1	1	1	0	0	1	0	1	0	0	1	1
M286	0	1	0	1	1	0	0	1	-1	1	1	-1	1	1	-1	1	0	0	-1	1	0	1	0	0	0	0	1	0	1	-1	0	0	0	0	1	-1	0	-1	0	1	0	0	0	0	1	0	0	1	1
M287	0	1	0	0	0	0	0	0	1	0	0	1	1	1	0	1	0	0	0	1	1	1	0	0	0	0	0	0	0	1	0	0	0	0	0	0	0	1	0	0	0	1	1	1	-1	0	1	1	1
M288	0	1	0	1	0	0	0	0	1	0	0	1	1	1	0	1	0	0	0	1	1	1	0	1	0	1	0	0	0	1	0	0	1	0	0	0	0	1	0	1	1	0	0	0	1	1	1	0	1
M289	0	1	0	1	0	0	0	0	1	0	0	1	1	1	0	1	0	0	1	0	1	1	0	1	0	0	0	0	0	1	0	0	0	0	0	0	0	1	0	1	1	1	0	1	0	0	1	0	1
M290	0	0	0	0	0	0	0	-1	1	1	0	1	1	1	0	1	0	0	0	1	0	0	1	0	0	0	1	0	0	1	0	0	0	0	0	0	0	1	0	0	1	1	1	0	0	1	0	1	0
M291	0	0	0	0	1	0	0	1	1	0	0	1	1	0	1	1	0	1	0	1	1	1	0	0	0	1	0	0	0	1	0	1	0	0	0	1	0	1	0	1	0	1	0	1	1	1	0	1	1
M292	1	0	0	0	0	0	1	-1	0	1	1	1	1	1	0	1	0	1	0	1	1	0	0	-1	0	-1	1	0	1	1	-1	0	0	0	1	1	0	1	-1	1	0	1	0	1	1	0	1	1	1
M293	0	1	0	0	1	0	0	1	1	0	1	1	1	0	0	1	0	1	1	1	1	1	0	0	0	0	1	0	1	1	0	0	1	0	1	0	0	1	-1	1	1	1	1	1	1	0	0	1	1
M294	1	1	0	0	0	0	0	1	1	1	1	1	1	1	0	1	0	1	1	1	1	0	0	0	-1	0	1	0	1	1	0	0	0	0	1	0	0	1	0	1	0	1	0	-1	1	0	0	1	1
M295	1	0	0	0	0	0	0	1	1	0	1	1	1	1	1	1	0	0	1	1	0	1	0	1	0	1	0	0	1	1	0	0	1	1	1	0	0	1	0	1	0	0	0	1	0	0	0	1	1
M296	1	0	0	1	1	0	1	0	0	1	1	1	1	0	0	1	0	0	0	1	1	1	0	1	0	0	1	0	1	1	0	0	1	0	0	1	0	1	0	1	1	1	1	1	0	0	1	1	1
M297	0	1	0	1	0	0	0	1	0	0	1	1	1	1	0	1	0	0	0	1	0	1	0	0	0	0	0	0	1	1	0	0	1	0	0	0	0	1	0	0	1	0	0	1	0	1	1	1	0
M298	0	1	0	1	0	0	0	0	0	0	0	1	-1	0	0	1	0	0	0	1	1	1	0	0	0	0	0	0	0	1	0	0	0	0	1	0	0	0	0	1	0	1	0	1	0	0	0	1	1
M299	0	1	0	1	-1	0	1	1	1	0	0	1	1	1	0	1	0	0	0	1	1	1	0	1	0	0	0	0	0	1	0	0	1	0	1	0	0	1	0	1	-1	0	0	0	0	0	0	1	1
M300	0	1	0	1	0	0	0	1	1	0	0	1	1	0	0	1	0	0	0	1	0	1	0	0	0	0	0	0	1	1	0	0	1	0	1	0	0	1	1	1	1	1	0	0	0	0	1	1	1
M301	0	0	1	1	0	0	0	0	1	0	1	1	0	1	1	0	1	1	1	1	0	1	-1	0	0	1	0	0	1	0	0	1	0	1	0	0	1	0	1	0	1	0	0	1	0	1	1	0	0
M302	0	0	-1	0	0	0	0	1	1	1	1	1	0	0	1	0	1	0	1	1	1	0	0	0	0	0	0	0	1	1	0	-1	0	0	0	0	1	0	1	0	1	0	0	0	0	0	1	0	0
[truncated: 5,000 more columns]
