# Supplementary material for: Genetic Structure of Wild Germplasm of Macadamia: Species Assignment, Diversity and Phylogeographic Relationships
Source: Plants (Basel). 2020 Jun 3;9(6):714. doi: 10.3390/plants9060714 (PMC7355489; doi:10.3390/plants9060714)
Supplement: Supplementary file 1 [file plants-09-00714-s001.zip › Supplementary materials/TableS4_Q value at K=3.xlsx]

## Sheet: Sheet1
Table S5. Membership proportion (Q value) of 302 accessions in three clusters inferred by STRUCTURE
Code	Accession ID	Original description	Ancestry proportion (Q value)			Assigned cluster	Species assigned after analysis
			Cluster I	Cluster II	Cluster III
M001	1161003	M. jansenii	0.827	0.011	0.162	I	M. jansenii
M002	1161005	M. jansenii	0.847	0.008	0.145	I	M. jansenii
M003	1053002	M. integrifolia	0	1	0	II	M. integrifolia
M004	1053003	M. integrifolia	0	1	0	II	M. integrifolia
M005	1053004	M. integrifolia	0	0.999	0	II	M. integrifolia
M006	1053005	M. integrifolia	0	1	0	II	M. integrifolia
M007	1054003	M. integrifolia	0	0.955	0.044	II	M. integrifolia
M008	1054005	M. integrifolia	0.001	0.999	0	II	M. integrifolia
M009	1054006	M. integrifolia	0.001	0.999	0	II	M. integrifolia
M010	1003001	M. integrifolia	0	1	0	II	M. integrifolia
M011	1003002	M. integrifolia	0	0.999	0	II	M. integrifolia
M012	1003003	M. integrifolia	0	0.999	0	II	M. integrifolia
M013	1003004	M. integrifolia	0.001	0.999	0	II	M. integrifolia
M014	1003005	M. integrifolia	0	0.999	0	II	M. integrifolia
M015	1003006	M. integrifolia	0	0.878	0.122	II	M. integrifolia
M016	1001001	M. integrifolia	0	1	0	II	M. integrifolia
M017	1001002	M. integrifolia	0.001	0.999	0	II	M. integrifolia
M018	1001003	M. integrifolia	0	1	0	II	M. integrifolia
M019	1001004	M. integrifolia	0	1	0	II	M. integrifolia
M020	1001005	M. integrifolia	0	1	0	II	M. integrifolia
M021	1002001	M. integrifolia	0.002	0.915	0.084	II	M. integrifolia
M022	1002002	M. integrifolia	0	1	0	II	M. integrifolia
M023	1002003	M. integrifolia	0	0.99	0.009	II	M. integrifolia
M024	1002004	M. integrifolia	0.001	0.999	0	II	M. integrifolia
M025	1055002	M. integrifolia	0	0.999	0	II	M. integrifolia
M026	1055003	M. integrifolia	0.006	0.993	0	II	M. integrifolia
M027	1055005	M. integrifolia	0	1	0	II	M. integrifolia
M028	1055006	M. integrifolia	0	0.999	0.001	II	M. integrifolia
M029	1009001	M. integrifolia	0	1	0	II	M. integrifolia
M030	1009002	M. integrifolia	0.001	0.999	0.001	II	M. integrifolia
M031	1009003	M. integrifolia	0.001	0.999	0	II	M. integrifolia
M032	1009004	M. integrifolia	0.001	0.999	0	II	M. integrifolia
M033	1009006	M. integrifolia	0.001	0.999	0	II	M. integrifolia
M034	1056003	M. integrifolia	0.784	0.054	0.162	I+II+III	Admixture
M035	1057001	M. integrifolia	0.001	0.89	0.11	II	M. integrifolia
M036	1057002	M. integrifolia	0.001	0.998	0	II	M. integrifolia
M037	1057003	M. integrifolia	0.001	0.999	0	II	M. integrifolia
M038	1057004	M. integrifolia	0.005	0.994	0.001	II	M. integrifolia
M039	1057006	M. integrifolia	0.001	0.999	0	II	M. integrifolia
M040	1058002	M. integrifolia	0.001	0.999	0	II	M. integrifolia
M041	1058003	M. integrifolia	0.004	0.996	0	II	M. integrifolia
M042	1058006	M. integrifolia	0	0.999	0	II	M. integrifolia
M043	1008002	M. integrifolia	0	1	0	II	M. integrifolia
M044	1008004	M. integrifolia	0	0.999	0	II	M. integrifolia
M045	1008005	M. integrifolia	0.001	0.972	0.027	II	M. integrifolia
M046	1008006	M. integrifolia	0	0.843	0.157	II	M. integrifolia
M047	1007003	M. integrifolia	0	0.999	0	II	M. integrifolia
M048	1090001	M. integrifolia	0.008	0.992	0	II	M. integrifolia
M049	1090002	M. integrifolia	0.002	0.997	0.001	II	M. integrifolia
M050	1090005	M. integrifolia	0	1	0	II	M. integrifolia
M051	1090006	M. integrifolia	0	0.991	0.009	II	M. integrifolia
M052	1090007	M. integrifolia	0	0.999	0	II	M. integrifolia
M053	1106002	Wild tree of uncertain origin	0.001	0.997	0.002	II	M. integrifolia
M054	1106003	Wild tree of uncertain origin	0.001	0.035	0.964	III	M. tetraphylla
M055	1016001	Wild tree from mixed/hybrid population	0	0.998	0.002	II	M. integrifolia
M056	1016003	Wild tree from mixed/hybrid population	0	0	1	III	M. tetraphylla
M057	1016004	Wild tree from mixed/hybrid population	0.002	0.001	0.997	III	M. tetraphylla
M058	1016006	Wild tree from mixed/hybrid population	0	0.999	0.001	II	M. integrifolia
M059	1015001	Planted germplasm tree	0	0.999	0	II	M. integrifolia
M060	1015002	Planted germplasm tree	0	0.98	0.019	II	M. integrifolia
M061	1015003	Planted germplasm tree	0.001	0.998	0.001	II	M. integrifolia
M062	1015006	Planted germplasm tree	0	0.504	0.495	II+III	Admixture
M063	1018001	Planted germplasm tree	0	1	0	II	M. integrifolia
M064	1018002	Planted germplasm tree	0	0.999	0	II	M. integrifolia
M065	1018003	Planted germplasm tree	0.001	0.999	0	II	M. integrifolia
M066	1018004	Planted germplasm tree	0	1	0	II	M. integrifolia
M067	1018005	Planted germplasm tree	0	1	0	II	M. integrifolia
M068	1018006	Planted germplasm tree	0	1	0	II	M. integrifolia
M069	1089001	Planted germplasm tree	0.001	0.98	0.019	II	M. integrifolia
M070	1089003	Planted germplasm tree	0	1	0	II	M. integrifolia
M071	1089004	Planted germplasm tree	0.002	0.27	0.728	II+III	Admixture
M072	1088001	M. ternifolia	0.974	0	0.026	I	M. ternifolia
M073	1088002	M. ternifolia	1	0	0	I	M. ternifolia
M074	1088003	M. ternifolia	0.999	0	0	I	M. ternifolia
M075	1102001	Planted germplasm tree	0	0.953	0.047	II	M. integrifolia
M076	1103001	M. integrifolia	0.001	0.96	0.04	II	M. integrifolia
M077	1103002	M. integrifolia	0	1	0	II	M. integrifolia
M078	1103003	M. integrifolia	0.001	0.998	0.001	II	M. integrifolia
M079	1103004	M. integrifolia	0	1	0	II	M. integrifolia
M080	1103005	M. integrifolia	0	0.999	0	II	M. integrifolia
M081	1101002	M. integrifolia	0.005	0.995	0	II	M. integrifolia
M082	1101004	M. integrifolia	0.001	0.983	0.016	II	M. integrifolia
M083	1101006	M. integrifolia	0	0.999	0	II	M. integrifolia
M084	1071001	Wild tree from mixed/hybrid population	0.008	0.992	0	II	M. integrifolia
M085	1071002	Wild tree from mixed/hybrid population	0	0.999	0	II	M. integrifolia
M086	1071003	Wild tree from mixed/hybrid population	0.98	0.016	0.004	I	M. ternifolia
M087	1071006	Wild tree from mixed/hybrid population	0.901	0.063	0.036	I	M. ternifolia
M088	1072001	M. ternifolia	0.996	0	0.004	I	M. ternifolia
M089	1072002	M. ternifolia	0.874	0.09	0.035	I	M. ternifolia
M090	1072003	M. ternifolia	0.998	0	0.002	I	M. ternifolia
M091	1073001	Wild tree from mixed/hybrid population	0.153	0.827	0.021	II	M. integrifolia
M092	1073003	Wild tree from mixed/hybrid population	0.995	0.001	0.004	I	M. ternifolia
M093	1073004	Wild tree from mixed/hybrid population	0.979	0.001	0.02	I	M. ternifolia
M094	1073005	Wild tree from mixed/hybrid population	0.013	0.986	0	II	M. integrifolia
M095	1036001	Planted germplasm tree	0	0	0.999	III	M. tetraphylla
M096	1036002	Planted germplasm tree	0	0	0.999	III	M. tetraphylla
M097	1036003	Planted germplasm tree	0	0.003	0.997	III	M. tetraphylla
M098	1036004	Planted germplasm tree	0.001	0.005	0.993	III	M. tetraphylla
M099	1036006	Planted germplasm tree	0	0.001	0.999	III	M. tetraphylla
M100	1076002	M. integrifolia	0.041	0.959	0	II	M. integrifolia
M101	1076003	M. integrifolia	0.046	0.954	0	II	M. integrifolia
M102	1076004	M. integrifolia	0.043	0.957	0	II	M. integrifolia
M103	1076005	M. integrifolia	0.024	0.976	0	II	M. integrifolia
M104	1076006	M. integrifolia	0.014	0.986	0	II	M. integrifolia
M105	1051002	M. ternifolia	0.999	0	0	I	M. ternifolia
M106	1051004	M. ternifolia	0.989	0.001	0.009	I	M. ternifolia
M107	1020001	Wild tree from mixed/hybrid population	0.001	0.995	0.003	II	M. integrifolia
M108	1020002	Wild tree from mixed/hybrid population	0.006	0.994	0	II	M. integrifolia
M109	1020004	Wild tree from mixed/hybrid population	0.008	0.992	0	II	M. integrifolia
M110	1020005	Wild tree from mixed/hybrid population	0.964	0	0.036	I	M. ternifolia
M111	1020006	Wild tree from mixed/hybrid population	0	0.99	0.009	II	M. integrifolia
M112	1020007	Wild tree from mixed/hybrid population	0	1	0	II	M. integrifolia
M113	1092001	M. integrifolia	0.001	0.999	0.001	II	M. integrifolia
M114	1021003	Wild tree from mixed/hybrid population	0.999	0	0	I	M. ternifolia
M115	1021004	Wild tree from mixed/hybrid population	1	0	0	I	M. ternifolia
M116	1021005	Wild tree from mixed/hybrid population	0.996	0.001	0.003	I	M. ternifolia
M117	1021006	Wild tree from mixed/hybrid population	0.001	0.999	0	II	M. integrifolia
M118	1077002	M. integrifolia	0.001	0.999	0	II	M. integrifolia
M119	1077003	M. integrifolia	0.001	0.999	0	II	M. integrifolia
M120	1077004	M. integrifolia	0.001	0.999	0	II	M. integrifolia
M121	1077005	M. integrifolia	0.011	0.989	0	II	M. integrifolia
M122	1077006	M. integrifolia	0.008	0.992	0	II	M. integrifolia
M123	1075001	M. integrifolia	0.001	0.997	0.002	II	M. integrifolia
M124	1075002	M. integrifolia	0	0.998	0.001	II	M. integrifolia
M125	1075003	M. integrifolia	0.002	0.998	0	II	M. integrifolia
M126	1075004	M. integrifolia	0.001	0.999	0.001	II	M. integrifolia
M127	1082002	M. integrifolia	0	0.985	0.014	II	M. integrifolia
M128	1024001	Wild tree of uncertain origin	0	0.999	0	II	M. integrifolia
M129	1024002	Wild tree of uncertain origin	0	0.998	0.002	II	M. integrifolia
M130	1024004	Wild tree of uncertain origin	0.001	0.999	0.001	II	M. integrifolia
M131	1024005	Wild tree of uncertain origin	0	1	0	II	M. integrifolia
M132	1023001	M. integrifolia	0	0.999	0	II	M. integrifolia
M133	1023002	M. integrifolia	0.001	0.997	0.002	II	M. integrifolia
M134	1023003	M. integrifolia	0	0.999	0	II	M. integrifolia
M135	1023004	M. integrifolia	0.001	0.999	0	II	M. integrifolia
M136	1023005	M. integrifolia	0	0.86	0.14	II	M. integrifolia
M137	1023006	M. integrifolia	0	0.999	0	II	M. integrifolia
M138	1025001	M. integrifolia	0.001	0.996	0.004	II	M. integrifolia
M139	1025003	M. integrifolia	0	0.996	0.004	II	M. integrifolia
M140	1025004	M. integrifolia	0	0.998	0.002	II	M. integrifolia
M141	1025005	M. integrifolia	0.001	0.985	0.015	II	M. integrifolia
M142	1025006	M. integrifolia	0.001	0.998	0	II	M. integrifolia
M143	1028001	M. integrifolia	0	0.998	0.001	II	M. integrifolia
M144	1028002	M. integrifolia	0.001	0.984	0.015	II	M. integrifolia
M145	1028004	M. integrifolia	0.001	0.999	0.001	II	M. integrifolia
M146	1028005	M. integrifolia	0	0.999	0	II	M. integrifolia
M147	1027001	M. integrifolia	0.043	0.935	0.022	II	M. integrifolia
M148	1027002	M. integrifolia	0.001	0.939	0.061	II	M. integrifolia
M149	1027003	M. integrifolia	0	0.95	0.05	II	M. integrifolia
M150	1027004	M. integrifolia	0	0.976	0.023	II	M. integrifolia
M151	1027005	M. integrifolia	0	0.998	0.002	II	M. integrifolia
M152	1030001	Wild tree from mixed/hybrid population	0.002	0.698	0.3	II+III	Admixture
M153	1030002	Wild tree from mixed/hybrid population	0	0.674	0.325	II+III	Admixture
M154	1030003	Wild tree from mixed/hybrid population	0.001	0.435	0.565	II+III	Admixture
M155	1030004	Wild tree from mixed/hybrid population	0.001	0.593	0.406	II+III	Admixture
M156	1030005	Wild tree from mixed/hybrid population	0	0.504	0.496	II+III	Admixture
M157	1030006	Wild tree from mixed/hybrid population	0	0.665	0.335	II+III	Admixture
M158	1031001	Wild tree from mixed/hybrid population	0	0.053	0.947	III	M. tetraphylla
M159	1031002	Wild tree from mixed/hybrid population	0.001	0.063	0.935	III	M. tetraphylla
M160	1031003	Wild tree from mixed/hybrid population	0.007	0.215	0.778	II+III	Admixture
M161	1031006	Wild tree from mixed/hybrid population	0.001	0.038	0.962	III	M. tetraphylla
M162	1100001	M. tetraphylla	0	0.179	0.821	III	M. tetraphylla
M163	1034001	Wild tree from mixed/hybrid population	0.001	0.595	0.404	II+III	Admixture
M164	1034002	Wild tree from mixed/hybrid population	0.002	0.997	0.001	II	M. integrifolia
M165	1034003	Wild tree from mixed/hybrid population	0.001	0.998	0.001	II	M. integrifolia
M166	1032001	Planted germplasm tree	0.001	0.989	0.011	II	M. integrifolia
M167	1032002	Planted germplasm tree	0	0.013	0.986	III	M. tetraphylla
M168	1032003	Planted germplasm tree	0	0.999	0	II	M. integrifolia
M169	1032004	Planted germplasm tree	0.001	0	0.999	III	M. tetraphylla
M170	1032005	Planted germplasm tree	0	0.02	0.979	III	M. tetraphylla
M171	1032006	Planted germplasm tree	0.001	0.942	0.057	II	M. integrifolia
M172	1060001	M. integrifolia	0.003	0.997	0.001	II	M. integrifolia
M173	1060002	M. integrifolia	0	1	0	II	M. integrifolia
M174	1060003	M. integrifolia	0.001	0.999	0	II	M. integrifolia
M175	1060004	M. integrifolia	0	1	0	II	M. integrifolia
M176	1060005	M. integrifolia	0	0.999	0	II	M. integrifolia
M177	1060006	M. integrifolia	0.002	0.989	0.009	II	M. integrifolia
M178	1160001	M. tetraphylla	0	0	0.999	III	M. tetraphylla
M179	1160003	M. tetraphylla	0	0.001	0.999	III	M. tetraphylla
M180	1160004	M. tetraphylla	0.003	0.009	0.987	III	M. tetraphylla
M181	1160005	M. tetraphylla	0	0.01	0.99	III	M. tetraphylla
M182	1160006	M. tetraphylla	0	0	0.999	III	M. tetraphylla
M183	1099001	M. tetraphylla	0	0	0.999	III	M. tetraphylla
M184	1099002	M. tetraphylla	0.001	0.001	0.999	III	M. tetraphylla
M185	1099003	M. tetraphylla	0	0.154	0.845	III	M. tetraphylla
M186	1099004	M. tetraphylla	0.001	0	0.999	III	M. tetraphylla
M187	1099006	M. tetraphylla	0.001	0	0.999	III	M. tetraphylla
M188	1078002	Wild tree of uncertain origin	0	0.001	0.999	III	M. tetraphylla
M189	1078003	Wild tree of uncertain origin	0	0.001	0.998	III	M. tetraphylla
M190	1078004	Wild tree of uncertain origin	0.001	0.001	0.998	III	M. tetraphylla
M191	1078005	Wild tree of uncertain origin	0	0.002	0.998	III	M. tetraphylla
M192	1078006	Wild tree of uncertain origin	0.004	0	0.996	III	M. tetraphylla
M193	1037001	M. tetraphylla	0.009	0.008	0.984	III	M. tetraphylla
M194	1037002	M. tetraphylla	0.001	0.001	0.998	III	M. tetraphylla
M195	1037004	M. tetraphylla	0	0	0.999	III	M. tetraphylla
M196	1037005	M. tetraphylla	0	0	1	III	M. tetraphylla
M197	1037006	M. tetraphylla	0	0.001	0.998	III	M. tetraphylla
M198	1081002	M. tetraphylla	0.001	0.017	0.982	III	M. tetraphylla
M199	1081003	M. tetraphylla	0.001	0.001	0.999	III	M. tetraphylla
M200	1081004	M. tetraphylla	0.001	0.002	0.997	III	M. tetraphylla
M201	1080001	M. tetraphylla	0	0.001	0.999	III	M. tetraphylla
M202	1080003	M. tetraphylla	0.001	0.003	0.996	III	M. tetraphylla
M203	1080004	M. tetraphylla	0.001	0	0.999	III	M. tetraphylla
M204	1080005	M. tetraphylla	0.003	0.009	0.988	III	M. tetraphylla
M205	1080006	M. tetraphylla	0.001	0	0.999	III	M. tetraphylla
M206	1038001	M. tetraphylla	0	0	0.999	III	M. tetraphylla
M207	1038003	M. tetraphylla	0	0.032	0.968	III	M. tetraphylla
M208	1038005	M. tetraphylla	0	0.001	0.999	III	M. tetraphylla
M209	1038006	M. tetraphylla	0.001	0	0.999	III	M. tetraphylla
M210	1079001	M. tetraphylla	0	0.092	0.908	III	M. tetraphylla
M211	1079002	M. tetraphylla	0	0.001	0.999	III	M. tetraphylla
M212	1079003	M. tetraphylla	0.001	0	0.999	III	M. tetraphylla
M213	1079004	M. tetraphylla	0.001	0	0.999	III	M. tetraphylla
M214	1079005	M. tetraphylla	0	0.002	0.998	III	M. tetraphylla
M215	1079006	M. tetraphylla	0	0.001	0.999	III	M. tetraphylla
M216	1041001	M. tetraphylla	0.004	0.002	0.994	III	M. tetraphylla
M217	1041002	M. tetraphylla	0.001	0.006	0.994	III	M. tetraphylla
M218	1041003	M. tetraphylla	0.003	0	0.996	III	M. tetraphylla
M219	1041005	M. tetraphylla	0.001	0.001	0.999	III	M. tetraphylla
M220	1041006	M. tetraphylla	0	0	1	III	M. tetraphylla
M221	1039001	M. tetraphylla	0	0	0.999	III	M. tetraphylla
M222	1039002	M. tetraphylla	0.009	0	0.991	III	M. tetraphylla
M223	1039003	M. tetraphylla	0.001	0	0.999	III	M. tetraphylla
M224	1039004	M. tetraphylla	0	0.009	0.991	III	M. tetraphylla
M225	1039005	M. tetraphylla	0	0.004	0.996	III	M. tetraphylla
M226	1039006	M. tetraphylla	0.068	0.013	0.919	III	M. tetraphylla
M227	1098001	M. tetraphylla	0.007	0	0.993	III	M. tetraphylla
M228	1098002	M. tetraphylla	0	0	0.999	III	M. tetraphylla
M229	1098003	M. tetraphylla	0.003	0.007	0.99	III	M. tetraphylla
M230	1098004	M. tetraphylla	0.001	0.012	0.988	III	M. tetraphylla
M231	1098005	M. tetraphylla	0.005	0.001	0.993	III	M. tetraphylla
M232	1098006	M. tetraphylla	0	0	1	III	M. tetraphylla
M233	1095001	M. tetraphylla	0.001	0	0.998	III	M. tetraphylla
M234	1095003	M. tetraphylla	0	0	1	III	M. tetraphylla
M235	1095004	M. tetraphylla	0	0.001	0.999	III	M. tetraphylla
M236	1095005	M. tetraphylla	0.008	0	0.992	III	M. tetraphylla
M237	1095006	M. tetraphylla	0	0	0.999	III	M. tetraphylla
M238	1096001	M. tetraphylla	0	0.035	0.965	III	M. tetraphylla
M239	1096003	M. tetraphylla	0.001	0.001	0.998	III	M. tetraphylla
M240	1096004	M. tetraphylla	0	0.041	0.959	III	M. tetraphylla
M241	1097001	Wild tree from mixed/hybrid population	0.001	0.001	0.998	III	M. tetraphylla
M242	1097002	Wild tree from mixed/hybrid population	0	0	1	III	M. tetraphylla
M243	1097004	Wild tree from mixed/hybrid population	0.008	0	0.992	III	M. tetraphylla
M244	1097005	Wild tree from mixed/hybrid population	0.005	0.005	0.99	III	M. tetraphylla
M245	1097006	Wild tree from mixed/hybrid population	0	0.012	0.988	III	M. tetraphylla
M246	1084001	M. tetraphylla	0.001	0.003	0.996	III	M. tetraphylla
M247	1084003	M. tetraphylla	0	0.003	0.996	III	M. tetraphylla
M248	1085001	M. tetraphylla	0.002	0	0.998	III	M. tetraphylla
M249	1085002	M. tetraphylla	0.002	0.036	0.962	III	M. tetraphylla
M250	1085004	M. tetraphylla	0.001	0.001	0.999	III	M. tetraphylla
M251	1087001	Wild tree of uncertain origin	0.001	0.004	0.995	III	M. tetraphylla
M252	1087002	Wild tree of uncertain origin	0	0	0.999	III	M. tetraphylla
M253	1086001	M. tetraphylla	0	0.001	0.999	III	M. tetraphylla
M254	1086002	M. tetraphylla	0.003	0.016	0.981	III	M. tetraphylla
M255	1086003	M. tetraphylla	0.006	0.001	0.994	III	M. tetraphylla
M256	1086004	M. tetraphylla	0.001	0.011	0.989	III	M. tetraphylla
M257	1086005	M. tetraphylla	0.001	0.008	0.991	III	M. tetraphylla
M258	1086006	M. tetraphylla	0.001	0.009	0.99	III	M. tetraphylla
M259	1107001	Wild tree of uncertain origin	0	0.004	0.995	III	M. tetraphylla
M260	1107002	Wild tree of uncertain origin	0.002	0.061	0.937	III	M. tetraphylla
M261	1107003	Wild tree of uncertain origin	0	0.091	0.909	III	M. tetraphylla
M262	1107004	Wild tree of uncertain origin	0.011	0.015	0.974	III	M. tetraphylla
M263	1040001	M. tetraphylla	0.009	0.006	0.985	III	M. tetraphylla
M264	1040004	M. tetraphylla	0.001	0.001	0.998	III	M. tetraphylla
M265	1040005	M. tetraphylla	0.001	0.608	0.391	II+III	Admixture
M266	1040006	M. tetraphylla	0	0.517	0.482	II+III	Admixture
M267	1040007	M. tetraphylla	0.002	0.001	0.998	III	M. tetraphylla
M268	1110001	M. tetraphylla	0.01	0.009	0.981	III	M. tetraphylla
M269	1110002	M. tetraphylla	0.002	0	0.998	III	M. tetraphylla
M270	1110003	M. tetraphylla	0.005	0.291	0.704	II+III	Admixture
M271	1109002	Wild tree of uncertain origin	0	0.769	0.231	II+III	Admixture
M272	1109003	Wild tree of uncertain origin	0.001	0.833	0.166	II	M. integrifolia
M273	1109004	Wild tree of uncertain origin	0.001	0.852	0.146	II	M. integrifolia
M274	1111001	M. tetraphylla	0	0	0.999	III	M. tetraphylla
M275	1111002	M. tetraphylla	0.002	0.001	0.997	III	M. tetraphylla
M276	1111004	M. tetraphylla	0.003	0	0.997	III	M. tetraphylla
M277	1094001	M. tetraphylla	0.001	0.343	0.655	II+III	Admixture
M278	1094002	M. tetraphylla	0	0	1	III	M. tetraphylla
M279	1094003	M. tetraphylla	0	0	1	III	M. tetraphylla
M280	1094004	M. tetraphylla	0	0	0.999	III	M. tetraphylla
M281	1094005	M. tetraphylla	0	0	0.999	III	M. tetraphylla
M282	1094006	M. tetraphylla	0	0.001	0.999	III	M. tetraphylla
M283	1112001	Wild tree of uncertain origin	0.002	0.492	0.506	II+III	Admixture
M284	1112003	Wild tree of uncertain origin	0.006	0.001	0.994	III	M. tetraphylla
M285	1112004	Wild tree of uncertain origin	0.001	0.002	0.997	III	M. tetraphylla
M286	1112005	Wild tree of uncertain origin	0.002	0	0.998	III	M. tetraphylla
M287	1093001	M. tetraphylla	0.012	0.002	0.986	III	M. tetraphylla
M288	1093002	M. tetraphylla	0	0	0.999	III	M. tetraphylla
M289	1093003	M. tetraphylla	0.001	0.001	0.998	III	M. tetraphylla
M290	1093005	M. tetraphylla	0	0.001	0.998	III	M. tetraphylla
M291	1093006	M. tetraphylla	0.001	0.009	0.99	III	M. tetraphylla
M292	1043002	Planted germplasm tree	0.006	0.057	0.937	III	M. tetraphylla
M293	1043004	Planted germplasm tree	0.001	0.018	0.981	III	M. tetraphylla
M294	1043005	Planted germplasm tree	0.003	0.001	0.996	III	M. tetraphylla
M295	1043006	Planted germplasm tree	0.008	0	0.991	III	M. tetraphylla
M296	1113001	Planted germplasm tree	0.004	0	0.996	III	M. tetraphylla
M297	1042001	M. tetraphylla	0.002	0.015	0.983	III	M. tetraphylla
M298	1042002	M. tetraphylla	0.001	0.009	0.991	III	M. tetraphylla
M299	1042003	M. tetraphylla	0	0	0.999	III	M. tetraphylla
M300	1042004	M. tetraphylla	0	0	0.999	III	M. tetraphylla
M301	1042005	M. tetraphylla	0.001	0.001	0.998	III	M. tetraphylla
M302	1042006	M. tetraphylla	0	0	1	III	M. tetraphylla
