# Supplementary material for: Genetic Structure of Wild Germplasm of Macadamia: Species Assignment, Diversity and Phylogeographic Relationships
Source: Plants (Basel). 2020 Jun 3;9(6):714. doi: 10.3390/plants9060714 (PMC7355489; doi:10.3390/plants9060714)
Supplement: Supplementary file 1 [file plants-09-00714-s001.zip › Supplementary materials/TableS5_Genetic distance of M.integrifolia.xlsx]

## Sheet: Sheet1
Table S6. Pairwise M. integrifolia Population Matrix of Nei's Genetic Distance
	Gundiah	Gympie	Nambour	Caboolture	Beenleigh
Gympie	0.0233972
Nambour	0.0288459	0.0216462
Caboolture	0.0442651	0.035176	0.0327151
Beenleigh	0.0276313	0.0220228	0.0191778	0.033006
Numinbah	0.0487546	0.044469	0.0402707	0.0551637	0.0307647
