# Supplementary material for: Genetic Structure of Wild Germplasm of Macadamia: Species Assignment, Diversity and Phylogeographic Relationships
Source: Plants (Basel). 2020 Jun 3;9(6):714. doi: 10.3390/plants9060714 (PMC7355489; doi:10.3390/plants9060714)
Supplement: Supplementary file 1 [file plants-09-00714-s001.zip › Supplementary materials/TableS6_Genetic distance of M.tetraphylla.xlsx]

## Sheet: Sheet1
Table S7. Pairwise M. tetraphylla Population Matrix of Nei's Genetic Distance
	Beenleigh	Numinbah	Murwillumbah	Mullumbimby	Nimbin	Lismore	Ballina
Numinbah	0.132878
Murwillumbah	0.112761	0.0304979
Mullumbimby	0.122707	0.0399229	0.022487
Nimbin	0.151177	0.0729327	0.0615546	0.0718999
Lismore	0.117469	0.0360471	0.0132419	0.0257143	0.062676
Ballina	0.128351	0.0434451	0.0242197	0.0364662	0.0704043	0.0264317
South Ballina	0.126373	0.0453744	0.0239771	0.0382631	0.067097	0.0248156	0.032039
