# Supplementary material for: Genetic Structure of Wild Germplasm of Macadamia: Species Assignment, Diversity and Phylogeographic Relationships
Source: Plants (Basel). 2020 Jun 3;9(6):714. doi: 10.3390/plants9060714 (PMC7355489; doi:10.3390/plants9060714)
Supplement: Supplementary file 1 [file plants-09-00714-s001.zip › Supplementary materials/TableS7_Material information.xlsx]

## Sheet: ID
Supplementary Table S1. Details of 302 accessions using in the study. Accession ID definition: 1 = Macadamia germplasm, 2nd to 4th digit = population number, digit after point = accession number
Code	Accession ID	Original description	Population	Locality	Region	Easting	Northing	Decimal latitude	Decimal longitude
M001	1161003	M. jansenii	161	Gindoran, QLD	Bulburin National Park	NI	NI	-24.6111	151.557
M002	1161005	M. jansenii	161	Gindoran, QLD	Bulburin National Park	NI	NI	-24.6111	151.557
M003	1053002	M. integrifolia	53	Gundiah, QLD	Mount Bauple National Park	458500	7147100	-25.7937	152.586
M004	1053003	M. integrifolia	53	Gundiah, QLD	Mount Bauple National Park	458500	7147100	-25.7937	152.586
M005	1053004	M. integrifolia	53	Gundiah, QLD	Mount Bauple National Park	458500	7147100	-25.7937	152.586
M006	1053005	M. integrifolia	53	Gundiah, QLD	Mount Bauple National Park	458500	7147100	-25.7937	152.586
M007	1054003	M. integrifolia	54	Gundiah, QLD	North Bauple	456200	7146400	-25.7999	152.563
M008	1054005	M. integrifolia	54	Gundiah, QLD	North Bauple	456200	7146400	-25.7999	152.563
M009	1054006	M. integrifolia	54	Gundiah, QLD	North Bauple	456200	7146400	-25.7999	152.563
M010	1003001	M. integrifolia	3	Gundiah, QLD	Mount Bauple	458400	7145600	-25.8072	152.585
M011	1003002	M. integrifolia	3	Gundiah, QLD	Mount Bauple	458400	7145600	-25.8072	152.585
M012	1003003	M. integrifolia	3	Gundiah, QLD	Mount Bauple	458400	7145600	-25.8072	152.585
M013	1003004	M. integrifolia	3	Gundiah, QLD	Mount Bauple	458400	7145600	-25.8072	152.585
M014	1003005	M. integrifolia	3	Gundiah, QLD	Mount Bauple	458400	7145600	-25.8072	152.585
M015	1003006	M. integrifolia	3	Gundiah, QLD	Mount Bauple	458400	7145600	-25.8072	152.585
M016	1001001	M. integrifolia	1	Gundiah, QLD	Mount Bauple	458400	7144100	-25.8208	152.585
M017	1001002	M. integrifolia	1	Gundiah, QLD	Mount Bauple	458400	7144100	-25.8208	152.585
M018	1001003	M. integrifolia	1	Gundiah, QLD	Mount Bauple	458400	7144100	-25.8208	152.585
M019	1001004	M. integrifolia	1	Gundiah, QLD	Mount Bauple	458400	7144100	-25.8208	152.585
M020	1001005	M. integrifolia	1	Gundiah, QLD	Mount Bauple	458400	7144100	-25.8208	152.585
M021	1002001	M. integrifolia	2	Gundiah, QLD	Mount Bauple	458700	7143400	-25.8271	152.588
M022	1002002	M. integrifolia	2	Gundiah, QLD	Mount Bauple	458700	7143400	-25.8271	152.588
M023	1002003	M. integrifolia	2	Gundiah, QLD	Mount Bauple	458700	7143400	-25.8271	152.588
M024	1002004	M. integrifolia	2	Gundiah, QLD	Mount Bauple	458700	7143400	-25.8271	152.588
M025	1055002	M. integrifolia	55	Gympie, QLD	Marys Creek State Forest	455100	7096200	-26.2532	152.55
M026	1055003	M. integrifolia	55	Gympie, QLD	Marys Creek State Forest	455100	7096200	-26.2532	152.55
M027	1055005	M. integrifolia	55	Gympie, QLD	Marys Creek State Forest	455100	7096200	-26.2532	152.55
M028	1055006	M. integrifolia	55	Gympie, QLD	Marys Creek State Forest	455100	7096200	-26.2532	152.55
M029	1009001	M. integrifolia	9	Gympie, QLD	Mary River	458900	7095500	-26.2596	152.588
M030	1009002	M. integrifolia	9	Gympie, QLD	Mary River	458900	7095500	-26.2596	152.588
M031	1009003	M. integrifolia	9	Gympie, QLD	Mary River	458900	7095500	-26.2596	152.588
M032	1009004	M. integrifolia	9	Gympie, QLD	Mary River	458900	7095500	-26.2596	152.588
M033	1009006	M. integrifolia	9	Gympie, QLD	Mary River	458900	7095500	-26.2596	152.588
M034	1056003	M. integrifolia	56	Gympie, QLD	Mooloo	461300	7090100	-26.3084	152.612
M035	1057001	M. integrifolia	57	Gympie, QLD	Mooloo	461200	7088900	-26.3193	152.611
M036	1057002	M. integrifolia	57	Gympie, QLD	Mooloo	461200	7088900	-26.3193	152.611
M037	1057003	M. integrifolia	57	Gympie, QLD	Mooloo	461200	7088900	-26.3193	152.611
M038	1057004	M. integrifolia	57	Gympie, QLD	Mooloo	461200	7088900	-26.3193	152.611
M039	1057006	M. integrifolia	57	Gympie, QLD	Mooloo	461200	7088900	-26.3193	152.611
M040	1058002	M. integrifolia	58	Gympie, QLD	Amamoor	465500	7086100	-26.3447	152.654
M041	1058003	M. integrifolia	58	Gympie, QLD	Amamoor	465500	7086100	-26.3447	152.654
M042	1058006	M. integrifolia	58	Gympie, QLD	Amamoor	465500	7086100	-26.3447	152.654
M043	1008002	M. integrifolia	8	Gympie, QLD	Amamoor	464694	7.08448e+06	-26.3593	152.646
M044	1008004	M. integrifolia	8	Gympie, QLD	Amamoor	464694	7.08448e+06	-26.3593	152.646
M045	1008005	M. integrifolia	8	Gympie, QLD	Amamoor	464694	7.08448e+06	-26.3593	152.646
M046	1008006	M. integrifolia	8	Gympie, QLD	Amamoor	464694	7.08448e+06	-26.3593	152.646
M047	1007003	M. integrifolia	7	Gympie, QLD	Amamoor	462500	7083800	-26.3627	152.633
M048	1090001	M. integrifolia	90	Nambour, QLD	Dulong	490100	7052100	-26.652	152.901
M049	1090002	M. integrifolia	90	Nambour, QLD	Dulong	490100	7052100	-26.652	152.901
M050	1090005	M. integrifolia	90	Nambour, QLD	Dulong	490100	7052100	-26.652	152.901
M051	1090006	M. integrifolia	90	Nambour, QLD	Dulong	490100	7052100	-26.652	152.901
M052	1090007	M. integrifolia	90	Nambour, QLD	Dulong	490100	7052100	-26.652	152.901
M053	1106002	Wild tree of uncertain origin	106	Nambour, QLD	Mapleton Kenilworth	483400	7051600	-26.6565	152.833
M054	1106003	Wild tree of uncertain origin	106	Nambour, QLD	Mapleton Kenilworth	483400	7051600	-26.6565	152.833
M055	1016001	Wild tree from mixed/hybrid population	16	Nambour, QLD	Palmwoods	493100	7048100	-26.6882	152.931
M056	1016003	Wild tree from mixed/hybrid population	16	Nambour, QLD	Palmwoods	493100	7048100	-26.6882	152.931
M057	1016004	Wild tree from mixed/hybrid population	16	Nambour, QLD	Palmwoods	493100	7048100	-26.6882	152.931
M058	1016006	Wild tree from mixed/hybrid population	16	Nambour, QLD	Palmwoods	493100	7048100	-26.6882	152.931
M059	1015001	Planted germplasm tree	15	Nambour, QLD	Palmwoods	493100	7047800	-26.6909	152.931
M060	1015002	Planted germplasm tree	15	Nambour, QLD	Palmwoods	493100	7047800	-26.6909	152.931
M061	1015003	Planted germplasm tree	15	Nambour, QLD	Palmwoods	493100	7047800	-26.6909	152.931
M062	1015006	Planted germplasm tree	15	Nambour, QLD	Palmwoods	493100	7047800	-26.6909	152.931
M063	1018001	Planted germplasm tree	18	Nambour, QLD	Montville	489100	7045200	-26.7143	152.89
M064	1018002	Planted germplasm tree	18	Nambour, QLD	Montville	489100	7045200	-26.7143	152.89
M065	1018003	Planted germplasm tree	18	Nambour, QLD	Montville	489100	7045200	-26.7143	152.89
M066	1018004	Planted germplasm tree	18	Nambour, QLD	Montville	489100	7045200	-26.7143	152.89
M067	1018005	Planted germplasm tree	18	Nambour, QLD	Montville	489100	7045200	-26.7143	152.89
M068	1018006	Planted germplasm tree	18	Nambour, QLD	Montville	489100	7045200	-26.7143	152.89
M069	1089001	Planted germplasm tree	89	Nambour, QLD	Belthorpe	472600	7031100	-26.8414	152.724
M070	1089003	Planted germplasm tree	89	Nambour, QLD	Belthorpe	472600	7031100	-26.8414	152.724
M071	1089004	Planted germplasm tree	89	Nambour, QLD	Belthorpe	472600	7031100	-26.8414	152.724
M072	1088001	M. ternifolia	88	Nambour, QLD	Woodford	476000	7022800	-26.9164	152.758
M073	1088002	M. ternifolia	88	Nambour, QLD	Woodford	476000	7022800	-26.9164	152.758
M074	1088003	M. ternifolia	88	Nambour, QLD	Woodford	476000	7022800	-26.9164	152.758
M075	1102001	Planted germplasm tree	102	Nambour, QLD	Villeneuve	465100	7017300	-26.9658	152.648
M076	1103001	M. integrifolia	103	Nambour, QLD	Villeneuve	465100	7016500	-26.9731	152.648
M077	1103002	M. integrifolia	103	Nambour, QLD	Villeneuve	465100	7016500	-26.9731	152.648
M078	1103003	M. integrifolia	103	Nambour, QLD	Villeneuve	465100	7016500	-26.9731	152.648
M079	1103004	M. integrifolia	103	Nambour, QLD	Villeneuve	465100	7016500	-26.9731	152.648
M080	1103005	M. integrifolia	103	Nambour, QLD	Villeneuve	465100	7016500	-26.9731	152.648
M081	1101002	M. integrifolia	101	Nambour, QLD	Upper Caboolture	484500	7015000	-26.987	152.844
M082	1101004	M. integrifolia	101	Nambour, QLD	Upper Caboolture	484500	7015000	-26.987	152.844
M083	1101006	M. integrifolia	101	Nambour, QLD	Upper Caboolture	484500	7015000	-26.987	152.844
M084	1071001	Wild tree from mixed/hybrid population	71	Caboolture, QLD	Campbells Pocket	480900	7004500	-27.0817	152.807
M085	1071002	Wild tree from mixed/hybrid population	71	Caboolture, QLD	Campbells Pocket	480900	7004500	-27.0817	152.807
M086	1071003	Wild tree from mixed/hybrid population	71	Caboolture, QLD	Campbells Pocket	480900	7004500	-27.0817	152.807
M087	1071006	Wild tree from mixed/hybrid population	71	Caboolture, QLD	Campbells Pocket	480900	7004500	-27.0817	152.807
M088	1072001	M. ternifolia	72	Caboolture, QLD	Burpengary	493800	6995100	-27.1667	152.937
M089	1072002	M. ternifolia	72	Caboolture, QLD	Burpengary	493800	6995100	-27.1667	152.937
M090	1072003	M. ternifolia	72	Caboolture, QLD	Burpengary	493800	6995100	-27.1667	152.937
M091	1073001	Wild tree from mixed/hybrid population	73	Caboolture, QLD	Moorina	486100	6994500	-27.1721	152.86
M092	1073003	Wild tree from mixed/hybrid population	73	Caboolture, QLD	Moorina	486100	6994500	-27.1721	152.86
M093	1073004	Wild tree from mixed/hybrid population	73	Caboolture, QLD	Moorina	486100	6994500	-27.1721	152.86
M094	1073005	Wild tree from mixed/hybrid population	73	Caboolture, QLD	Moorina	486100	6994500	-27.1721	152.86
M095	1036001	Planted germplasm tree	36	Caboolture, QLD	Mount Glorious	477200	6976300	-27.3362	152.77
M096	1036002	Planted germplasm tree	36	Caboolture, QLD	Mount Glorious	477200	6976300	-27.3362	152.77
M097	1036003	Planted germplasm tree	36	Caboolture, QLD	Mount Glorious	477200	6976300	-27.3362	152.77
M098	1036004	Planted germplasm tree	36	Caboolture, QLD	Mount Glorious	477200	6976300	-27.3362	152.77
M099	1036006	Planted germplasm tree	36	Caboolture, QLD	Mount Glorious	477200	6976300	-27.3362	152.77
M100	1076002	M. integrifolia	76	Caboolture, QLD	Samford	481953	6.97571e+06	-27.3417	152.818
M101	1076003	M. integrifolia	76	Caboolture, QLD	Samford	481953	6.97571e+06	-27.3417	152.818
M102	1076004	M. integrifolia	76	Caboolture, QLD	Samford	481953	6.97571e+06	-27.3417	152.818
M103	1076005	M. integrifolia	76	Caboolture, QLD	Samford	481953	6.97571e+06	-27.3417	152.818
M104	1076006	M. integrifolia	76	Caboolture, QLD	Samford	481953	6.97571e+06	-27.3417	152.818
M105	1051002	M. ternifolia	51	Caboolture, QLD	Draper	491700	6974300	-27.3545	152.916
M106	1051004	M. ternifolia	51	Caboolture, QLD	Draper	491700	6974300	-27.3545	152.916
M107	1020001	Wild tree from mixed/hybrid population	20	Caboolture, QLD	Mount Nebo	481597	6.97263e+06	-27.3695	152.814
M108	1020002	Wild tree from mixed/hybrid population	20	Caboolture, QLD	Mount Nebo	481597	6.97263e+06	-27.3695	152.814
M109	1020004	Wild tree from mixed/hybrid population	20	Caboolture, QLD	Mount Nebo	481597	6.97263e+06	-27.3695	152.814
M110	1020005	Wild tree from mixed/hybrid population	20	Caboolture, QLD	Mount Nebo	481597	6.97263e+06	-27.3695	152.814
M111	1020006	Wild tree from mixed/hybrid population	20	Caboolture, QLD	Mount Nebo	481597	6.97263e+06	-27.3695	152.814
M112	1020007	Wild tree from mixed/hybrid population	20	Caboolture, QLD	Mount Nebo	481597	6.97263e+06	-27.3695	152.814
M113	1092001	M. integrifolia	92	Caboolture, QLD	Samford	482200	6972500	-27.3706	152.82
M114	1021003	Wild tree from mixed/hybrid population	21	Caboolture, QLD	Mount Nebo	479100	6970400	-27.3895	152.789
M115	1021004	Wild tree from mixed/hybrid population	21	Caboolture, QLD	Mount Nebo	479100	6970400	-27.3895	152.789
M116	1021005	Wild tree from mixed/hybrid population	21	Caboolture, QLD	Mount Nebo	479100	6970400	-27.3895	152.789
M117	1021006	Wild tree from mixed/hybrid population	21	Caboolture, QLD	Mount Nebo	479100	6970400	-27.3895	152.789
M118	1077002	M. integrifolia	77	Caboolture, QLD	Samford	482170	6.97001e+06	-27.3931	152.82
M119	1077003	M. integrifolia	77	Caboolture, QLD	Samford	482170	6.97001e+06	-27.3931	152.82
M120	1077004	M. integrifolia	77	Caboolture, QLD	Samford	482170	6.97001e+06	-27.3931	152.82
M121	1077005	M. integrifolia	77	Caboolture, QLD	Samford	482170	6.97001e+06	-27.3931	152.82
M122	1077006	M. integrifolia	77	Caboolture, QLD	Samford	482170	6.97001e+06	-27.3931	152.82
M123	1075001	M. integrifolia	75	Beenleigh, QLD	Holland Park	508200	6956200	-27.5179	153.083
M124	1075002	M. integrifolia	75	Beenleigh, QLD	Holland Park	508200	6956200	-27.5179	153.083
M125	1075003	M. integrifolia	75	Beenleigh, QLD	Holland Park	508200	6956200	-27.5179	153.083
M126	1075004	M. integrifolia	75	Beenleigh, QLD	Holland Park	508200	6956200	-27.5179	153.083
M127	1082002	M. integrifolia	82	Beenleigh, QLD	Tingalpa	520100	6945600	-27.6135	153.204
M128	1024001	Wild tree of uncertain origin	24	Beenleigh, QLD	Mount Nebo	521400	6945200	-27.617	153.217
M129	1024002	Wild tree of uncertain origin	24	Beenleigh, QLD	Mount Nebo	521400	6945200	-27.617	153.217
M130	1024004	Wild tree of uncertain origin	24	Beenleigh, QLD	Mount Nebo	521400	6945200	-27.617	153.217
M131	1024005	Wild tree of uncertain origin	24	Beenleigh, QLD	Mount Nebo	521400	6945200	-27.617	153.217
M132	1023001	M. integrifolia	23	Beenleigh, QLD	Mount Nebo	520200	6945100	-27.618	153.205
M133	1023002	M. integrifolia	23	Beenleigh, QLD	Mount Nebo	520200	6945100	-27.618	153.205
M134	1023003	M. integrifolia	23	Beenleigh, QLD	Mount Nebo	520200	6945100	-27.618	153.205
M135	1023004	M. integrifolia	23	Beenleigh, QLD	Mount Nebo	520200	6945100	-27.618	153.205
M136	1023005	M. integrifolia	23	Beenleigh, QLD	Mount Nebo	520200	6945100	-27.618	153.205
M137	1023006	M. integrifolia	23	Beenleigh, QLD	Mount Nebo	520200	6945100	-27.618	153.205
M138	1025001	M. integrifolia	25	Beenleigh, QLD	Belivah	517700	6929800	-27.7561	153.18
M139	1025003	M. integrifolia	25	Beenleigh, QLD	Belivah	517700	6929800	-27.7561	153.18
M140	1025004	M. integrifolia	25	Beenleigh, QLD	Belivah	517700	6929800	-27.7561	153.18
M141	1025005	M. integrifolia	25	Beenleigh, QLD	Belivah	517700	6929800	-27.7561	153.18
M142	1025006	M. integrifolia	25	Beenleigh, QLD	Belivah	517700	6929800	-27.7561	153.18
M143	1028001	M. integrifolia	28	Beenleigh, QLD	Ormeau	522000	6922100	-27.8256	153.223
M144	1028002	M. integrifolia	28	Beenleigh, QLD	Ormeau	522000	6922100	-27.8256	153.223
M145	1028004	M. integrifolia	28	Beenleigh, QLD	Ormeau	522000	6922100	-27.8256	153.223
M146	1028005	M. integrifolia	28	Beenleigh, QLD	Ormeau	522000	6922100	-27.8256	153.223
M147	1027001	M. integrifolia	27	Beenleigh, QLD	Ormeau	522100	6921100	-27.8346	153.224
M148	1027002	M. integrifolia	27	Beenleigh, QLD	Ormeau	522100	6921100	-27.8346	153.224
M149	1027003	M. integrifolia	27	Beenleigh, QLD	Ormeau	522100	6921100	-27.8346	153.224
M150	1027004	M. integrifolia	27	Beenleigh, QLD	Ormeau	522100	6921100	-27.8346	153.224
M151	1027005	M. integrifolia	27	Beenleigh, QLD	Ormeau	522100	6921100	-27.8346	153.224
M152	1030001	Wild tree from mixed/hybrid population	30	Beenleigh, QLD	Upper Coomera	524300	6915300	-27.8869	153.247
M153	1030002	Wild tree from mixed/hybrid population	30	Beenleigh, QLD	Upper Coomera	524300	6915300	-27.8869	153.247
M154	1030003	Wild tree from mixed/hybrid population	30	Beenleigh, QLD	Upper Coomera	524300	6915300	-27.8869	153.247
M155	1030004	Wild tree from mixed/hybrid population	30	Beenleigh, QLD	Upper Coomera	524300	6915300	-27.8869	153.247
M156	1030005	Wild tree from mixed/hybrid population	30	Beenleigh, QLD	Upper Coomera	524300	6915300	-27.8869	153.247
M157	1030006	Wild tree from mixed/hybrid population	30	Beenleigh, QLD	Upper Coomera	524300	6915300	-27.8869	153.247
M158	1031001	Wild tree from mixed/hybrid population	31	Beenleigh, QLD	Guanda River Park	524400	6909600	-27.9384	153.248
M159	1031002	Wild tree from mixed/hybrid population	31	Beenleigh, QLD	Guanda River Park	524400	6909600	-27.9384	153.248
M160	1031003	Wild tree from mixed/hybrid population	31	Beenleigh, QLD	Guanda River Park	524400	6909600	-27.9384	153.248
M161	1031006	Wild tree from mixed/hybrid population	31	Beenleigh, QLD	Guanda River Park	524400	6909600	-27.9384	153.248
M162	1100001	M. tetraphylla	100	Beenleigh, QLD	Clagiraba Creek	525400	6903100	-27.997	153.258
M163	1034001	Wild tree from mixed/hybrid population	34	Beechmont, QLD	Beechmont	520700	6890400	-28.1118	153.211
M164	1034002	Wild tree from mixed/hybrid population	34	Beechmont, QLD	Beechmont	520700	6890400	-28.1118	153.211
M165	1034003	Wild tree from mixed/hybrid population	34	Beechmont, QLD	Beechmont	520700	6890400	-28.1118	153.211
M166	1032001	Planted germplasm tree	32	Beechmont, QLD	Beechmont	518700	6888500	-28.1289	153.19
M167	1032002	Planted germplasm tree	32	Beechmont, QLD	Beechmont	518700	6888500	-28.1289	153.19
M168	1032003	Planted germplasm tree	32	Beechmont, QLD	Beechmont	518700	6888500	-28.1289	153.19
M169	1032004	Planted germplasm tree	32	Beechmont, QLD	Beechmont	518700	6888500	-28.1289	153.19
M170	1032005	Planted germplasm tree	32	Beechmont, QLD	Beechmont	518700	6888500	-28.1289	153.19
M171	1032006	Planted germplasm tree	32	Beechmont, QLD	Beechmont	518700	6888500	-28.1289	153.19
M172	1060001	M. integrifolia	60	Numinbah, QLD	Numinbah Valley	522800	6879300	-28.2119	153.232
M173	1060002	M. integrifolia	60	Numinbah, QLD	Numinbah Valley	522800	6879300	-28.2119	153.232
M174	1060003	M. integrifolia	60	Numinbah, QLD	Numinbah Valley	522800	6879300	-28.2119	153.232
M175	1060004	M. integrifolia	60	Numinbah, QLD	Numinbah Valley	522800	6879300	-28.2119	153.232
M176	1060005	M. integrifolia	60	Numinbah, QLD	Numinbah Valley	522800	6879300	-28.2119	153.232
M177	1060006	M. integrifolia	60	Numinbah, QLD	Numinbah Valley	522800	6879300	-28.2119	153.232
M178	1160001	M. tetraphylla	160	Numinbah, QLD	Numinbah Valley	522800	6879300	-28.2119	153.232
M179	1160003	M. tetraphylla	160	Numinbah, QLD	Numinbah Valley	522800	6879300	-28.2119	153.232
M180	1160004	M. tetraphylla	160	Numinbah, QLD	Numinbah Valley	522800	6879300	-28.2119	153.232
M181	1160005	M. tetraphylla	160	Numinbah, QLD	Numinbah Valley	522800	6879300	-28.2119	153.232
M182	1160006	M. tetraphylla	160	Numinbah, QLD	Numinbah Valley	522800	6879300	-28.2119	153.232
M183	1099001	M. tetraphylla	99	Murwillumbah, NSW	Terranora Golf Club	545200	6878800	-28.2159	153.461
M184	1099002	M. tetraphylla	99	Murwillumbah, NSW	Terranora Golf Club	545200	6878800	-28.2159	153.461
M185	1099003	M. tetraphylla	99	Murwillumbah, NSW	Terranora Golf Club	545200	6878800	-28.2159	153.461
M186	1099004	M. tetraphylla	99	Murwillumbah, NSW	Terranora Golf Club	545200	6878800	-28.2159	153.461
M187	1099006	M. tetraphylla	99	Murwillumbah, NSW	Terranora Golf Club	545200	6878800	-28.2159	153.461
M188	1078002	Wild tree of uncertain origin	78	Murwillumbah, NSW	Crystal Creek	529300	6874800	-28.2524	153.299
M189	1078003	Wild tree of uncertain origin	78	Murwillumbah, NSW	Crystal Creek	529300	6874800	-28.2524	153.299
M190	1078004	Wild tree of uncertain origin	78	Murwillumbah, NSW	Crystal Creek	529300	6874800	-28.2524	153.299
M191	1078005	Wild tree of uncertain origin	78	Murwillumbah, NSW	Crystal Creek	529300	6874800	-28.2524	153.299
M192	1078006	Wild tree of uncertain origin	78	Murwillumbah, NSW	Crystal Creek	529300	6874800	-28.2524	153.299
M193	1037001	M. tetraphylla	37	Murwillumbah, NSW	Camp Bornhoffen	523000	6874500	-28.2552	153.234
M194	1037002	M. tetraphylla	37	Murwillumbah, NSW	Camp Bornhoffen	523000	6874500	-28.2552	153.234
M195	1037004	M. tetraphylla	37	Murwillumbah, NSW	Camp Bornhoffen	523000	6874500	-28.2552	153.234
M196	1037005	M. tetraphylla	37	Murwillumbah, NSW	Camp Bornhoffen	523000	6874500	-28.2552	153.234
M197	1037006	M. tetraphylla	37	Murwillumbah, NSW	Camp Bornhoffen	523000	6874500	-28.2552	153.234
M198	1081002	M. tetraphylla	81	Murwillumbah, NSW	Couchy Creek	525800	6871200	-28.285	153.263
M199	1081003	M. tetraphylla	81	Murwillumbah, NSW	Couchy Creek	525800	6871200	-28.285	153.263
M200	1081004	M. tetraphylla	81	Murwillumbah, NSW	Couchy Creek	525800	6871200	-28.285	153.263
M201	1080001	M. tetraphylla	80	Murwillumbah, NSW	Limpinwood Road	522300	6867500	-28.3184	153.227
M202	1080003	M. tetraphylla	80	Murwillumbah, NSW	Limpinwood Road	522300	6867500	-28.3184	153.227
M203	1080004	M. tetraphylla	80	Murwillumbah, NSW	Limpinwood Road	522300	6867500	-28.3184	153.227
M204	1080005	M. tetraphylla	80	Murwillumbah, NSW	Limpinwood Road	522300	6867500	-28.3184	153.227
M205	1080006	M. tetraphylla	80	Murwillumbah, NSW	Limpinwood Road	522300	6867500	-28.3184	153.227
M206	1038001	M. tetraphylla	38	Murwillumbah, NSW	Eungella	528400	6864200	-28.3481	153.29
M207	1038003	M. tetraphylla	38	Murwillumbah, NSW	Eungella	528400	6864200	-28.3481	153.29
M208	1038005	M. tetraphylla	38	Murwillumbah, NSW	Eungella	528400	6864200	-28.3481	153.29
M209	1038006	M. tetraphylla	38	Murwillumbah, NSW	Eungella	528400	6864200	-28.3481	153.29
M210	1079001	M. tetraphylla	79	Murwillumbah, NSW	Mount Warning Road	532900	6860000	-28.3859	153.336
M211	1079002	M. tetraphylla	79	Murwillumbah, NSW	Mount Warning Road	532900	6860000	-28.3859	153.336
M212	1079003	M. tetraphylla	79	Murwillumbah, NSW	Mount Warning Road	532900	6860000	-28.3859	153.336
M213	1079004	M. tetraphylla	79	Murwillumbah, NSW	Mount Warning Road	532900	6860000	-28.3859	153.336
M214	1079005	M. tetraphylla	79	Murwillumbah, NSW	Mount Warning Road	532900	6860000	-28.3859	153.336
M215	1079006	M. tetraphylla	79	Murwillumbah, NSW	Mount Warning Road	532900	6860000	-28.3859	153.336
M216	1041001	M. tetraphylla	41	Murwillumbah, NSW	Uki	525500	6856500	-28.4177	153.26
M217	1041002	M. tetraphylla	41	Murwillumbah, NSW	Uki	525500	6856500	-28.4177	153.26
M218	1041003	M. tetraphylla	41	Murwillumbah, NSW	Uki	525500	6856500	-28.4177	153.26
M219	1041005	M. tetraphylla	41	Murwillumbah, NSW	Uki	525500	6856500	-28.4177	153.26
M220	1041006	M. tetraphylla	41	Murwillumbah, NSW	Uki	525500	6856500	-28.4177	153.26
M221	1039001	M. tetraphylla	39	Murwillumbah, NSW	Uki	528300	6856200	-28.4203	153.289
M222	1039002	M. tetraphylla	39	Murwillumbah, NSW	Uki	528300	6856200	-28.4203	153.289
M223	1039003	M. tetraphylla	39	Murwillumbah, NSW	Uki	528300	6856200	-28.4203	153.289
M224	1039004	M. tetraphylla	39	Murwillumbah, NSW	Uki	528300	6856200	-28.4203	153.289
M225	1039005	M. tetraphylla	39	Murwillumbah, NSW	Uki	528300	6856200	-28.4203	153.289
M226	1039006	M. tetraphylla	39	Murwillumbah, NSW	Uki	528300	6856200	-28.4203	153.289
M227	1098001	M. tetraphylla	98	Murwillumbah, NSW	Mooball	548500	6854500	-28.4351	153.495
M228	1098002	M. tetraphylla	98	Murwillumbah, NSW	Mooball	548500	6854500	-28.4351	153.495
M229	1098003	M. tetraphylla	98	Murwillumbah, NSW	Mooball	548500	6854500	-28.4351	153.495
M230	1098004	M. tetraphylla	98	Murwillumbah, NSW	Mooball	548500	6854500	-28.4351	153.495
M231	1098005	M. tetraphylla	98	Murwillumbah, NSW	Mooball	548500	6854500	-28.4351	153.495
M232	1098006	M. tetraphylla	98	Murwillumbah, NSW	Mooball	548500	6854500	-28.4351	153.495
M233	1095001	M. tetraphylla	95	Mullumbimby, NSW	Mullumbimby Creek	541500	6842100	-28.5473	153.424
M234	1095003	M. tetraphylla	95	Mullumbimby, NSW	Mullumbimby Creek	541500	6842100	-28.5473	153.424
M235	1095004	M. tetraphylla	95	Mullumbimby, NSW	Mullumbimby Creek	541500	6842100	-28.5473	153.424
M236	1095005	M. tetraphylla	95	Mullumbimby, NSW	Mullumbimby Creek	541500	6842100	-28.5473	153.424
M237	1095006	M. tetraphylla	95	Mullumbimby, NSW	Mullumbimby Creek	541500	6842100	-28.5473	153.424
M238	1096001	M. tetraphylla	96	Mullumbimby, NSW	Mullumbimby Creek	541800	6841800	-28.5499	153.427
M239	1096003	M. tetraphylla	96	Mullumbimby, NSW	Mullumbimby Creek	541800	6841800	-28.5499	153.427
M240	1096004	M. tetraphylla	96	Mullumbimby, NSW	Mullumbimby Creek	541800	6841800	-28.5499	153.427
M241	1097001	Wild tree from mixed/hybrid population	97	Mullumbimby, NSW	Mullumbimby Creek	542200	6841300	-28.5544	153.431
M242	1097002	Wild tree from mixed/hybrid population	97	Mullumbimby, NSW	Mullumbimby Creek	542200	6841300	-28.5544	153.431
M243	1097004	Wild tree from mixed/hybrid population	97	Mullumbimby, NSW	Mullumbimby Creek	542200	6841300	-28.5544	153.431
M244	1097005	Wild tree from mixed/hybrid population	97	Mullumbimby, NSW	Mullumbimby Creek	542200	6841300	-28.5544	153.431
M245	1097006	Wild tree from mixed/hybrid population	97	Mullumbimby, NSW	Mullumbimby Creek	542200	6841300	-28.5544	153.431
M246	1084001	M. tetraphylla	84	Nimbin, NSW	Nimbin	521300	6837600	-28.5884	153.218
M247	1084003	M. tetraphylla	84	Nimbin, NSW	Nimbin	521300	6837600	-28.5884	153.218
M248	1085001	M. tetraphylla	85	Lismore, NSW	Tuntable Creek Road	525700	6836700	-28.5964	153.263
M249	1085002	M. tetraphylla	85	Lismore, NSW	Tuntable Creek Road	525700	6836700	-28.5964	153.263
M250	1085004	M. tetraphylla	85	Lismore, NSW	Tuntable Creek Road	525700	6836700	-28.5964	153.263
M251	1087001	Wild tree of uncertain origin	87	Nimbin, NSW	Nimbin	525306	6836400	-28.5991	153.259
M252	1087002	Wild tree of uncertain origin	87	Nimbin, NSW	Nimbin	525306	6836400	-28.5991	153.259
M253	1086001	M. tetraphylla	86	Lismore, NSW	Lismore	525306	6836210	-28.6008	153.259
M254	1086002	M. tetraphylla	86	Lismore, NSW	Lismore	525306	6836210	-28.6008	153.259
M255	1086003	M. tetraphylla	86	Lismore, NSW	Lismore	525306	6836210	-28.6008	153.259
M256	1086004	M. tetraphylla	86	Lismore, NSW	Lismore	525306	6836210	-28.6008	153.259
M257	1086005	M. tetraphylla	86	Lismore, NSW	Lismore	525306	6836210	-28.6008	153.259
M258	1086006	M. tetraphylla	86	Lismore, NSW	Lismore	525306	6836210	-28.6008	153.259
M259	1107001	Wild tree of uncertain origin	107	Nimbin, NSW	Nimbin	525800	6834300	-28.6181	153.264
M260	1107002	Wild tree of uncertain origin	107	Nimbin, NSW	Nimbin	525800	6834300	-28.6181	153.264
M261	1107003	Wild tree of uncertain origin	107	Nimbin, NSW	Nimbin	525800	6834300	-28.6181	153.264
M262	1107004	Wild tree of uncertain origin	107	Nimbin, NSW	Nimbin	525800	6834300	-28.6181	153.264
M263	1040001	M. tetraphylla	40	Lismore, NSW	The Channon	528200	6831300	-28.6451	153.289
M264	1040004	M. tetraphylla	40	Lismore, NSW	The Channon	528200	6831300	-28.6451	153.289
M265	1040005	M. tetraphylla	40	Lismore, NSW	The Channon	528200	6831300	-28.6451	153.289
M266	1040006	M. tetraphylla	40	Lismore, NSW	The Channon	528200	6831300	-28.6451	153.289
M267	1040007	M. tetraphylla	40	Lismore, NSW	The Channon	528200	6831300	-28.6451	153.289
M268	1110001	M. tetraphylla	110	Lismore, NSW	Dorroughby	536200	6829400	-28.662	153.37
M269	1110002	M. tetraphylla	110	Lismore, NSW	Dorroughby	536200	6829400	-28.662	153.37
M270	1110003	M. tetraphylla	110	Lismore, NSW	Dorroughby	536200	6829400	-28.662	153.37
M271	1109002	Wild tree of uncertain origin	109	Lismore, NSW	Lismore	528400	6816700	-28.7769	153.291
M272	1109003	Wild tree of uncertain origin	109	Lismore, NSW	Lismore	528400	6816700	-28.7769	153.291
M273	1109004	Wild tree of uncertain origin	109	Lismore, NSW	Lismore	528400	6816700	-28.7769	153.291
M274	1111001	M. tetraphylla	111	Lismore, NSW	Tintenbar	545200	6815900	-28.7836	153.463
M275	1111002	M. tetraphylla	111	Lismore, NSW	Tintenbar	545200	6815900	-28.7836	153.463
M276	1111004	M. tetraphylla	111	Lismore, NSW	Tintenbar	545200	6815900	-28.7836	153.463
M277	1094001	M. tetraphylla	94	Ballina, NSW	Lennox Head	558300	6813100	-28.8084	153.597
M278	1094002	M. tetraphylla	94	Ballina, NSW	Lennox Head	558300	6813100	-28.8084	153.597
M279	1094003	M. tetraphylla	94	Ballina, NSW	Lennox Head	558300	6813100	-28.8084	153.597
M280	1094004	M. tetraphylla	94	Ballina, NSW	Lennox Head	558300	6813100	-28.8084	153.597
M281	1094005	M. tetraphylla	94	Ballina, NSW	Lennox Head	558300	6813100	-28.8084	153.597
M282	1094006	M. tetraphylla	94	Ballina, NSW	Lennox Head	558300	6813100	-28.8084	153.597
M283	1112001	Wild tree of uncertain origin	112	Lismore, NSW	Lismore	547100	6812900	-28.8106	153.483
M284	1112003	Wild tree of uncertain origin	112	Lismore, NSW	Lismore	547100	6812900	-28.8106	153.483
M285	1112004	Wild tree of uncertain origin	112	Lismore, NSW	Lismore	547100	6812900	-28.8106	153.483
M286	1112005	Wild tree of uncertain origin	112	Lismore, NSW	Lismore	547100	6812900	-28.8106	153.483
M287	1093001	M. tetraphylla	93	Ballina, NSW	Lennox Head	558100	6812100	-28.8174	153.595
M288	1093002	M. tetraphylla	93	Ballina, NSW	Lennox Head	558100	6812100	-28.8174	153.595
M289	1093003	M. tetraphylla	93	Ballina, NSW	Lennox Head	558100	6812100	-28.8174	153.595
M290	1093005	M. tetraphylla	93	Ballina, NSW	Lennox Head	558100	6812100	-28.8174	153.595
M291	1093006	M. tetraphylla	93	Ballina, NSW	Lennox Head	558100	6812100	-28.8174	153.595
M292	1043002	Planted germplasm tree	43	Lismore, NSW	Tregeagle	536100	6807400	-28.8606	153.37
M293	1043004	Planted germplasm tree	43	Lismore, NSW	Tregeagle	536100	6807400	-28.8606	153.37
M294	1043005	Planted germplasm tree	43	Lismore, NSW	Tregeagle	536100	6807400	-28.8606	153.37
M295	1043006	Planted germplasm tree	43	Lismore, NSW	Tregeagle	536100	6807400	-28.8606	153.37
M296	1113001	Planted germplasm tree	113	Lismore, NSW	Alstonville	545400	6807100	-28.863	153.466
M297	1042001	M. tetraphylla	42	South Ballina, NSW	South Ballina	545600	6800700	-28.9208	153.468
M298	1042002	M. tetraphylla	42	South Ballina, NSW	South Ballina	545600	6800700	-28.9208	153.468
M299	1042003	M. tetraphylla	42	South Ballina, NSW	South Ballina	545600	6800700	-28.9208	153.468
M300	1042004	M. tetraphylla	42	South Ballina, NSW	South Ballina	545600	6800700	-28.9208	153.468
M301	1042005	M. tetraphylla	42	South Ballina, NSW	South Ballina	545600	6800700	-28.9208	153.468
M302	1042006	M. tetraphylla	42	South Ballina, NSW	South Ballina	545600	6800700	-28.9208	153.468
